# Supplementary material for: Controlling light emission from semiconductor nanoplatelets using surface chemistry
Source: Nat Commun. 2024 Sep 4;15:7737. doi: 10.1038/s41467-024-51842-4 (PMC11374790; doi:10.1038/s41467-024-51842-4)
Supplement: Supplementary file 4 — Supplementary Data 1 [file 41467_2024_51842_MOESM4_ESM.zip]

Archive with 25 entries (22 files):
- Ligand_fluctuation_python/
- Ligand_fluctuation_python/.DS_Store
- __MACOSX/Ligand_fluctuation_python/._.DS_Store
- Ligand_fluctuation_python/Ligand_fluctuation.ipynb
- Ligand_fluctuation_python/Asmall.py
- __MACOSX/Ligand_fluctuation_python/._Asmall.py
- Ligand_fluctuation_python/Data_files/
- Ligand_fluctuation_python/README.md
- __MACOSX/Ligand_fluctuation_python/._README.md
- Ligand_fluctuation_python/.ipynb_checkpoints/
- Ligand_fluctuation_python/Data_files/Lz_list.npy
- Ligand_fluctuation_python/Data_files/Asmall_input_3ML.yaml
- Ligand_fluctuation_python/Data_files/Asmall_input_5ML.yaml
- Ligand_fluctuation_python/Data_files/Asmall_input_7ML.yaml
- Ligand_fluctuation_python/Data_files/Asmall_input_2ML.yaml
- Ligand_fluctuation_python/Data_files/e_Asmall_3ML.txt
- Ligand_fluctuation_python/Data_files/e_Asmall_7ML.txt
- Ligand_fluctuation_python/Data_files/Ax_list.npy
- Ligand_fluctuation_python/Data_files/e_Asmall_5ML.txt
- Ligand_fluctuation_python/Data_files/e_Asmall_2ML.txt
- Ligand_fluctuation_python/Data_files/Asmall_input_4ML.yaml
- Ligand_fluctuation_python/Data_files/Asmall_input_6ML.yaml
- Ligand_fluctuation_python/Data_files/e_Asmall_4ML.txt
- Ligand_fluctuation_python/Data_files/e_Asmall_6ML.txt
- Ligand_fluctuation_python/.ipynb_checkpoints/Ligand_fluctuation-checkpoint.ipynb
