# Supplementary material for: Controlling light emission from semiconductor nanoplatelets using surface chemistry
Source: Nat Commun. 2024 Sep 4;15:7737. doi: 10.1038/s41467-024-51842-4 (PMC11374790; doi:10.1038/s41467-024-51842-4)
Supplement: Supplementary file 4 — Supplementary Data 1 [file 41467_2024_51842_MOESM4_ESM.zip › Ligand_fluctuation_python/Ligand_fluctuation.ipynb]

# %% [code]
from scipy.integrate import quad, dblquad
from scipy.optimize import minimize, curve_fit, root_scalar
from scipy.interpolate import CubicSpline
from scipy.special import erfc
import pandas as pd
from matplotlib.ticker import (MultipleLocator, AutoMinorLocator)

import numpy as np

import matplotlib.pyplot as plt
from matplotlib import cm
color=cm.tab10

plt.rc("font", size=14)
plt.rc("xtick", labelsize=12)
plt.rc("ytick", labelsize=12)
plt.rc("legend", fontsize=12)
plt.rc("axes", labelsize=14)
plt.rc("savefig", bbox="tight")
plt.rc("savefig", dpi=300)
plt.rcParams["xtick.minor.visible"] = True
plt.rcParams["ytick.minor.visible"] = True
plt.rcParams['ytick.right'] = True
plt.rcParams['ytick.labelright'] = False
plt.rcParams['savefig.transparent'] = True

%matplotlib inline

# %% [code]
def set_size(w,h, ax=None):
    """ w, h: width, height in inches """
    if not ax: ax=plt.gca()
    l = ax.figure.subplotpars.left
    r = ax.figure.subplotpars.right
    t = ax.figure.subplotpars.top
    b = ax.figure.subplotpars.bottom
    figw = float(w)/(r-l)
    figh = float(h)/(t-b)
    ax.figure.set_size_inches(figw, figh)

# %% [code]
epsiloni=6.1
epsilono=2.25
mh = 0.190 # m0
a_cubic = 0.608 # nm
Ep = 17.5 # eV
Egap = 1.66 # eV, bulk value for CdSe
hbar_omega_ST = 0.13 # meV
aBohr = 0.0529177210903 # Bohr radius, nm
ax_bulk = 5.4 # nm 
CSR = 160 # meV
hbar_omega_LT_bulk = 0.95*(1.84/1.66)**2 # meV

Lx = 30.0
Ly = 30.0

kB=0.0861733 # meV/K

Omega = (a_cubic)**3 # nm^3 
n = np.sqrt(epsiloni)

me_array = np.array([[0.29933, 0.24508], [0.39911, 0.23887], [0.50166, 
    0.23209], [0.59589, 0.22361], [0.69844, 0.21419], [0.80376, 
    0.20553], [0.90354, 0.19725], [1.00055, 0.19028], [1.10033, 
    0.18387], [1.19456, 0.17841], [1.29988, 0.17333], [1.39966, 
    0.16900], [1.50498, 0.16485], [1.59922, 0.16090], [1.69623, 
    0.15770], [1.80155, 0.15487], [1.89855, 0.15224], [2.00110, 
    0.14960], [2.10365, 0.14753], [2.19789, 0.14527], [2.30044, 
    0.14395]])

NML_list = range(2,8)
d_list = [a_cubic/2*N for N in NML_list]
print(f"d_list: {d_list} (nm)")

M_list = mh + np.interp(d_list, me_array[:,0], me_array[:,1])
print(f"M_list: {M_list} (m0)")


# divide by 2: corrected definition of exciton radius
a0_list = np.array([ 2.745392267573343,
 3.248206624100274,
 3.698146824923734,
 4.100923548632562,
 4.480252333757721,
 4.8302282658253946])/2
print(f"a0 list: {a0_list} (nm)")

# Binding energy
E0_list = [ -374.63908133801664,
 -299.22945313041015,
 -252.18930588927913,
 -220.041389876314,
 -196.38013768496742,
 -178.27377236525825]

phi0sq_list = 2/(np.pi * np.array(a0_list)**2)
print(f"phi0sq_list: {phi0sq_list} (nm^-2)")


hbar_omega_data = [3.167, 2.687, 2.424, 2.249] # eV, doi.org/10.1038/nmat3145
d_data = a_cubic/2 * np.array([2,3,4,5]) # Number of ML, corrected, doi.org/10.1021/acsnano.1c01399

def fun_hbar_omega(d, A, B, C, D):
    return A + C/d**2 + (B/(D+1/d**2))/d

popt, pcov = curve_fit(fun_hbar_omega, d_data, hbar_omega_data)

hbar_omega_list = fun_hbar_omega(np.array(d_list), *popt)
print(f"hbar_omega_list: {hbar_omega_list} (eV)")

ESR_list = 3/(2*np.array(d_list)) * CSR * Omega * phi0sq_list
print(f"ESR_list: {ESR_list} (meV)")

hbar_omega_LT = hbar_omega_LT_bulk * (Egap /hbar_omega_list)**2
print(f"hbar_omega_LT: {hbar_omega_LT} (meV)")


tau0_prefactor = 0.0144639961
tau0_list = 1/(tau0_prefactor * hbar_omega_list * n * Ep)
print(f"tau0_list: {tau0_list} (ns)")

# alpha from tin_home/CdSe_linewidth_decay/DFT_NPLs/Plot.ipynb
alpha_acetate = np.array([0.5283, 0.3161, 0.2369, 0.215 , 0.1593, 0.1438])

# Optimal_fluctuation_confined_3.nb
# M/(2pi*hbar^2).  DOS per surface area.
rho0_list   = Lx*Ly*np.array(
    [0.000861566, 0.000807563, 0.000767322, 0.000739845, 0.000719044, 0.000703765])

# W factor: W = 96.5127 * (alpha (in eV))^2 * (M/m0) 
# From W_units.np
W_list = 96.5127 * alpha_acetate**2 * M_list

print(f"W_list: {W_list} (meV)")


# %% [code]
def thickness_fig(ax):
    ax.set_xlabel("NP thickness $d$ (nm)", size=14)
    
    ax_t = ax.secondary_xaxis('top')
    ax_t.minorticks_off()
    ax_t.set_xticks(d_list)
    ax_t.set_xticklabels(NML_list)
    ax_t.set_xlabel("Number of monolayers $N$", size=14)
    
    ax.set_xlim(0.204+a_cubic/2, 2.228)


# %% [code]
def load_Asmall(NML, plot=False, print_fit=False):
    Asmall_data = np.loadtxt(f"Data_files/e_Asmall_{NML}ML.txt")
    x = Asmall_data[:,0]
    Asmall_interp = CubicSpline(x, Asmall_data[:,1])
    dAsmall = lambda x: Asmall_interp(x, 1)
    dAsmall_minus = lambda x: -1*Asmall_interp(x, 1)
    
    W = W_list[NML-2] 
    f_exp = lambda e, a, b: a*np.exp(b*(-e)/W)
    
    # A_anl = lambda e: Lx*Ly/ W * 0.24*(np.abs(e)/W)**(-0.43) * np.exp(-0.93 * np.abs(e)/W)

    if NML < 4:
        fit_cutoff = 30
    elif NML < 7:
        fit_cutoff = 20
    else:
        fit_cutoff = 10
    anl_a = 0.24 * Lx * Ly / W
    anl_b = -0.931
    anl_c = -0.43
    
    popt, pcov = curve_fit(f_exp, x[:fit_cutoff], Asmall_data[:fit_cutoff,1], [anl_a, anl_b], 
                          bounds = ((0.0,         -float('inf')), 
                                    (float('inf'), anl_b       )))
    fitted_f = lambda x: f_exp(x, *popt)
    if print_fit:
        print(f"Analytic result for Asmall:")
        print(f"a={anl_a:.3e}, b={anl_b:.3e}, c={anl_c:.3e}")
        print(f"Fit for tail of Asmall to a*np.exp(b*(-e)/W) * (-e/W)**c:")
        print(f"a={popt[0]:.3e}, b={popt[1]:.3e}, c={anl_c:.3e}")
        

    Asmall = lambda e: np.piecewise(e, [e<x[0], e>=x[0]], [fitted_f, Asmall_interp])

    ematch = minimize(dAsmall_minus, (x[0]+x[-1])/2).x[0]
    
    if plot:
        plt.figure()
        plt.plot(x, Asmall_interp(x), label="Square")
        plt.plot(x, Asmall_data[:,2], label="Square, f. at center")
        plt.plot(x, Asmall_data[:,3], label="Disk, f. at center")
        ylim = plt.gca().get_ylim()
        plt.plot(x, Asmall_data[:,4], label="Plane")
        plt.ylim(ylim)
        plt.xlim([x[0], 0])
        plt.legend()
        plt.xlabel("Energy $\\epsilon$ (meV)")
        plt.ylabel("$A$ (nm$^2$/meV)")
        if type(plot) == str:
            plt.savefig(plot)
        else:
            plt.show()
            
        
    return Asmall, dAsmall, ematch

# %% [code]

def Alarge(e, W, ematch, a1, a2, a3):
    return Lx*Ly/W * 0.5/((e/W - a3)**2 + a1) * (1 + (1 + a2/((e-ematch)/W + 0.01)**2)**(-1/2))

def dAlarge(e, W, ematch, a1, a2, a3):
    return (-1.*Lx*Ly*(1 + 1/np.sqrt(1 + a2/np.power(0.01 + (e - \
        ematch)/W,2)))*(-a3 + e/W))/(np.power(a1 + np.power(-a3 + \
        e/W,2),2)*np.power(W,2)) + (0.5*a2*Lx*Ly)/((a1 + np.power(-a3 + \
        e/W,2))*np.power(1 + a2/np.power(0.01 + (e - \
        ematch)/W,2),1.5)*np.power(0.01 + (e - ematch)/W,3)*np.power(W,2))

def A(e, W, a1, a2, a3, Asmall, ematch):
    myAlarge = lambda e: Alarge(e, W, ematch, a1, a2, a3)
    return np.piecewise(e, [e<ematch, e>= ematch], [Asmall, myAlarge])

def normA(a1, a2, a3, W, Asmall, ematch):
    return quad(A, -W*50, W*100, args=(W, a1, a2, a3, Asmall, ematch))[0]

def loss(avec, W, Asmall, dAsmall, ematch, weights=[1,1,1]):
    if weights[2] != 0:
        
        return weights[0]/Asmall(ematch)*(Asmall(ematch)/Alarge(ematch, W, ematch, *avec) - 1.0)**2 + \
            weights[1]*(dAsmall(ematch)/dAlarge(ematch, W, ematch, *avec) - 1.0)**2 + \
            weights[2]*(normA(*avec, W, Asmall, ematch)/(Lx*Ly) - 1.0)**2
    else:
        return weights[0]/Asmall(ematch)*(Asmall(ematch)/Alarge(ematch, W, ematch, *avec) - 1.0)**2 + \
            weights[1]*(dAsmall(ematch)/dAlarge(ematch, W, ematch, *avec) - 1.0)**2
        

def match_plot(Amatch, Asmall, ematch, emin=-50, emax=100, fname=None):
    fig = plt.figure()
    xplot= np.linspace(emin,emax,500)
#     plt.plot(xplot, Alarge(xplot, W, *aopt), label="$A$ large")
    plt.plot(xplot, Amatch(xplot), label="$A$ connected")
    ylim = plt.gca().get_ylim()
    plt.plot(xplot, Asmall(xplot), label="$A$ small")
    plt.ylim(ylim)
    plt.legend()
    plt.xlabel("Energy $\\epsilon$ (meV)")
    plt.ylabel("$A$ (nm$^2$/meV)")
    if fname is None:
        return fig
    else:
        plt.savefig(fname)
        
# a0=[5.28, 0.86, 0.67]
def calculate_Amatch(NML, W, aguess=(3.28, 0.96, 0.6), weights=[10,1,1],
                     verbose=True, plot=False):
    
    Asmall, dAsmall, ematch = load_Asmall(NML, plot=False)
    
    res = minimize(loss, aguess, args=(W, Asmall, dAsmall, ematch, weights))
    if verbose:
        print("Root-finding output:")
        print(res)
    aopt = res.x
    
    Amatch = lambda e: A(e, W, *aopt, Asmall, ematch)
    
    if plot:
        
        if type(plot) == str:
            match_plot(Amatch, Asmall, ematch, fname=plot)
        else:
            fig = match_plot(Amatch, Asmall, ematch)
#             fig.show()
    
    return Amatch, aopt, ematch

# %% [code]
a_guess_list = [
    np.array([3.60840503,  3.54560502,   0.46547467]),
    np.array([ 4.32334022, 13.47384283,  1.65156804]),
    np.array([ 5.14104947, 12.80611875,  2.62154988]),
    np.array([ 5.42843979, 13.16602792,  3.10310288]),
    np.array([ 6.36372114, 10.79163542,  4.66405863]),
    np.array([ 6.89046077,  7.76311185,  5.52306118])]

# %% [code]
A_list = []
a1_list = []
a2_list = []
a3_list = []
ematch_list = []
for iML, NML in enumerate(NML_list):
    print(f"{NML}ML")
    W = W_list[iML]
    Amatch, aopt, ematch = calculate_Amatch(NML, W, aguess=a_guess_list[iML], plot=True)
    A_list.append(Amatch)
    a1_list.append(aopt[0])
    a2_list.append(aopt[1])
    a3_list.append(aopt[2])
    ematch_list.append(ematch)
    print()

# %% [code]
def FWHM(f, center_guess = 0, left_bracket = -50, right_bracket = 50):
    res = minimize(lambda x: -1*f(x), center_guess)
    peak_val = -1*res.fun
    peak_x = res.x
    left_half  = root_scalar(lambda x: f(x) - peak_val/2, bracket=[left_bracket,peak_x]).root
    right_half = root_scalar(lambda x: f(x) - peak_val/2, bracket=[peak_x,right_bracket]).root
    return right_half - left_half

# %% [code]
Delta_list = []
for iML, NML in enumerate(NML_list):
    W = W_list[iML]
    Asmall, dAsmall, ematch = load_Asmall(NML, plot=False)
    Amatch = A_list[iML]
    fig = match_plot(Amatch, Asmall, ematch)
    Delta = FWHM(Amatch)
    Delta_list.append(Delta)
    print(f"{NML}ML: $\Delta$ = {Delta:5.2f} meV = {Delta/W:4.2f}W")
    fig.gca().set_title(f"{NML}ML: $\Delta$ = {Delta:.2f} meV = {Delta/W:.2f}W", size=16)

# %% [code]
erfwidth=3.0

def DOSfunc(rho):
    pr= np.pi * rho
    return np.log(pr/np.sin(pr)) + 1 - pr/np.tan(pr)

DOSfunc2 = np.vectorize(lambda x: root_scalar(lambda rho: DOSfunc(rho)-x, bracket=[1e-8,1]).root)

def DOSlarge(e): 
    return np.piecewise(e, [e<=0, np.logical_and(0<e, e<110.0), 110<=e], [0.0, DOSfunc2, 1.0])

def DOS(e, W):
    return 0.17*np.exp(0.931*e/W)*1/2*erfc(erfwidth*(e/W-0.5964180470835811)) + \
            DOSlarge(e/W)*1/2*erfc(erfwidth*(-e/W+0.5964180470835811)) 
    
def DOSunits(e, iML):
    W = W_list[iML]
    rho0 = rho0_list[iML]
    return DOS(e, W)

# %% [code]


# %% [code]
def decay_rate(e, iML):
    return phi0sq_list[iML] / (tau0_list[iML]) * A_list[iML](e)/DOSunits(e, iML)

# %% [code]


# %% [code]


# %% [code]
fig, axs = plt.subplots(1,3, figsize=(12,4), sharex=True, sharey=True)
taustar_inv_max_list = []

estar = np.linspace(-10,15, 200)
pi = np.pi

def A_anl(tau):
    
    return np.piecewise(tau,
                        [
                           tau <= -1.5,
                           tau > -1.5
                        ],
                        [
                            lambda tau: 0.24 * (np.abs(tau)**(-0.43)) * np.exp(-0.93*np.abs(tau)),
                            lambda tau: 1/((tau-0.67)**2 + 5.28) * 0.5 * (1 + 1/(np.sqrt(1+0.86/(tau+1.5)**2)))
                        ])
ax = axs[0]
ax.plot(estar, A_anl(estar)/0.182028)
ax.plot(estar, A_anl(estar)/DOS(estar*W,W))
ax.set_xlim(-10,10)
ax.set_xlabel("Energy $\\varepsilon^*$")
ax.set_ylabel("Absorption Lineshape $A^*$,\nEmission Rate $1/\\tau^*$")

ax.text(3, 0.75, "Absorption\nLineshape", color=color(0), size=16)
ax.text(1, 1.1, "Emission Rate\n1/$\\tau^*$", color=color(1), size=16)
ax.text(-6.5, 1.2, "Peak:\n1.36", size=14)

ax.plot([-1.00432, 3.03557], [0.5,0.5], "--", color="black")
ax.text(4, 0.42, "Width:\n$\Delta = 4.04W$", size=14)

ax.scatter(-1.01816, 1.36388, marker="x", color="black")
ax.set_title("Infinite platelet", size=14)


estar = np.linspace(-10,15, 200)
ax = axs[1]
text_positions=[
    (1.2047263591012283, 1.1649191432655666),
    (2.248277452173032, 1.0012274584637166),
    (3.1577780090797654, 0.9185797235761988),
    (4.0190277541146965, 0.84),
    (5.124366897452367, 0.8078242284612415),
    (6.4, 0.72)]
for i, NML in enumerate(NML_list):
    W = W_list[i]
    res = minimize(lambda e: -1*A_list[i](e*W), 1, bounds=((-10,10),))
    ax.plot(estar, A_list[i](estar*W)*W/(0.182028*Lx*Ly), label=f"{NML}ML")
    print((float(res.x + 0.4), float(-1*res.fun*W/(0.182028*Lx*Ly))))
    ax.text(*text_positions[i], NML, color=cm.tab10(i), size=16)
    ax.yaxis.set_tick_params(labelbottom=True)
ax.plot(estar, DOS(estar*W, W),":", color="black", label="DOS")
ax.text(8, 0.95, "$n(\\varepsilon)/n_0$")
ax.set_xlabel("Energy $\\varepsilon^*$")

# ax.legend()
ax.set_ylabel("Absorption lineshape $A^*$")
ax.set_title("30x30 nm platelet", size=14)

ax = axs[2]

text_positions=[
(-0.07103303476148431, 1.0500126720725005),
(-1.1586757592733603, 0.6376321395481128),
(-2.6601365526181917, 0.4759491778196365),
(-3.6530828462199696, 0.3),
(-6, 0.3),
(-9.204658436292705, 0.18)]
for i, NML in enumerate(NML_list):
    W = W_list[i]
    minus_rate_star = lambda e: -1*A_list[i](e*W)*W/(Lx*Ly * DOS(e*W,W))
    res = minimize(minus_rate_star, -5)
    estar = np.linspace(-10,15, 200)
    rate_star =  A_list[i](estar*W)*W/(Lx*Ly * DOS(estar*W,W))
    taustar_inv_max_list.append(-1*res.fun)
    plt.plot(estar, rate_star, )
    plt.scatter(res.x, -1*res.fun, marker="x", label=f"{-1*res.fun:.2f}")
    ax.yaxis.set_tick_params(labelbottom=True)
#     print((float(res.x) + 0.4, -1*res.fun))
    ax.text(*text_positions[i], NML, color=cm.tab10(i), size=16)
    
ax.set_ylabel("Emission Rate $1/\\tau^*$")
ax.set_xlabel("Energy $\\varepsilon^*$")
plt.legend()
ax.set_xlim([-10,15])
ax.set_title("30x30 nm platelet", size=14)

plt.tight_layout()
plt.savefig("Dimensionless_Lineshapes_Rates.pdf")

# %% [code]
plt.figure()
e = np.linspace(-100,50, 500)
tau_min_list = []
for i, NML in enumerate(NML_list):
    W = W_list[i]
    minus_rate = lambda e: -1*decay_rate(e,i)
    res = minimize(minus_rate, -5)

    plt.plot(e, decay_rate(e,i))
    tau_min_list.append(-1000/res.fun)
    plt.scatter(res.x, -1*res.fun, marker="x", label=f"{-1*res.fun:.2f}")
    

# %% [code]


# %% [code]
tauex_list = 1000/ (1/tau0_list * 128/(np.pi**4) * Lx*Ly/(np.pi * (np.array(a0_list))**2))


# %% [code]
marker_list = ["o", "s"]

plt.plot(d_list, tauex_list, marker=marker_list[1], lw=3, markersize=10, color=cm.tab10(4))

plt.plot(d_list, tau_min_list, marker=marker_list[0], lw=3, markersize=10, color=cm.tab10(2))

plt.text(0.9, 13, "Real", color=cm.tab10(2), size=24)
plt.text(0.9, 8, "Ideal", color=cm.tab10(4), size=24)


ax = plt.gca()
ax.set_xticks(d_list)
ax.set_xticklabels(NML_list, size=20)
ax.xaxis.set_minor_locator(MultipleLocator(100))
ax.set_xlabel("Number of monolayers", size=24)
ax.set_xlim(0.204+a_cubic/2, 2.228)

plt.ylabel("Bright lifetime (ps)", size=24)
plt.yticks([0, 5, 10, 15, 20], size=20)
plt.ylim([0, 22])
set_size(3,3)

plt.savefig("Bright_lifetime_real_ideal_2024_05_14.png")
plt.savefig("Bright_lifetime_real_ideal_2024_05_14.pdf")


# %% [code]


# %% [code]
x = np.linspace(-100,50, 500)
# ematch=0
plt.plot(x, decay_rate(x,0))
plt.plot(x, decay_rate(x,1))
plt.plot(x, decay_rate(x,2))
plt.plot(x, decay_rate(x,3))
plt.plot(x, decay_rate(x,4))
plt.plot(x, decay_rate(x,5))

plt.ylim([0,200])

# %% [code]
for i, NML in enumerate(NML_list):
    W = W_list[i]
    estar = np.linspace(-10,15, 200)
    plt.figure()
    plt.plot(estar, 5*A_list[i](estar*W)*W/(Lx*Ly))
    plt.plot(estar, DOS(estar*W, W))
    plt.plot(estar, A_list[i](estar*W)*W/(Lx*Ly*DOS(estar*W, W)))

# %% [code]
# Calculate L_eff based on confined wavefunction:

Re_prefactor = 6.17250526 # See Optimal_fluctuation_confined_2.nb
Re_list = Re_prefactor / np.sqrt(M_list*np.abs(W_list))
Xf=0
Yf=0
epsrel=1e-4

Leff_list = []

for i , NML in enumerate(NML_list):
    Re = Re_list[i]

    def psi(X, Y, Xf, Yf, Re, Lx, Ly):
        # Unnormalized wavefunction
        return np.exp(-np.sqrt((X-Xf)**2 + (Y-Yf)**2 )/Re ) * np.cos(np.pi * X/Lx) * np.cos(np.pi * Y/Ly)

    integrand_N = lambda Y, X : (psi(X, Y, Xf, Yf, Re, Lx, Ly))**2
    N = 1.0/np.sqrt(dblquad(integrand_N, -Lx/2, Lx/2, -Ly/2, Ly/2, epsrel=epsrel)[0])

    # order for dblquad: Y, X
    integrand = lambda Y, X: N * psi(X, Y, Xf, Yf, Re, Lx, Ly)
    Leff_list.append(dblquad(integrand, -Lx/2, Lx/2, -Ly/2, Ly/2, epsrel=epsrel)[0])

# %% [code]

# Import Ax
L_ratio_data = list(reversed(np.load("Data_files/Lz_list.npy")))
Ax_data = list(reversed(np.load("Data_files/Ax_list.npy")[:,0])) # Columns are  Ax, Ax_err
Ax_list=np.interp(np.array(d_list)/Leff_list, L_ratio_data, Ax_data)

ELR_list = hbar_omega_LT * np.pi * ax_bulk**3/(2*np.array(d_list)) * phi0sq_list  * Ax_list
Etot_list = ESR_list + ELR_list

# %% [code]
Ax_list

# %% [code]
ax_bulk

# %% [code]
hbar_omega_LT

# %% [code]
d_list

# %% [code]
phi0sq_list

# %% [code]
plt.figure(figsize=(3,5))
x=np.linspace(0,1,100)
y_list = [34.69274138705744,
14,
11,
6.5,
2,
2]

x_list = [50, 50, 50, 50, 30, 70]

for N in range(2,8):
    y = 4*x*(1-x)*Delta_list[N-2]
    plt.plot(x*100,y)

    plt.text(x_list[N-2], y_list[N-2],f"{N} ML", color=color(N-2), ha="center", va="top")
    
plt.xlim([0,100])
plt.ylim([0,40])
plt.xlabel("Ligand mixing (%)", size=14)
plt.ylabel("Linewidth $\Delta$ (meV)", size=14)
# plt.title("Acetyl ligands", size=14)
set_size(2.4,4)
plt.savefig("Linewidth_vs_x_2024_05_14.pdf", bbox_inches="tight")

# %% [code]
LA_list = 7.65099/np.array(d_list)
TA_list = 3.18446/np.array(d_list)

trion_d_list = [a_cubic/2*N for N in range(3,6)]
trion_e_list = [30.0, 20.9, 17.9]

excimer_d_list_1 = [a_cubic/2*N for N in range(3,7)]
excimer_e_list_1 = [33, 34, 25, 20] # figure 1c

excimer_d_list_2 = [a_cubic/2*N for N in range(4,7)]
excimer_e_list_2 = np.array([#2.757256940043098-2.745741697300038
    2.485206854480923-2.466181154138674,
    2.322892239193814-2.303753644314869,
    2.191177985169223-2.180983806566105,
])*1000


plt.figure(figsize=(4,5))
thickness_fig(plt.gca())
plt.plot(d_list, ESR_list + ELR_list, marker="o", label='$\Delta E_\mathrm{exch}$')
plt.plot(d_list, ESR_list + ELR_list + TA_list, "--", label='$\Delta E_\mathrm{exch} + E_\mathrm{TA\ ph}$')
plt.plot(d_list, ESR_list + ELR_list + LA_list, "--", label='$\Delta E_\mathrm{exch} + E_\mathrm{LA\ ph}$')
plt.scatter(trion_d_list, trion_e_list, marker="x", color=color(3), s=50, zorder=10, label='Expt (Shornikova $et\ al.$)')
plt.scatter(excimer_d_list_2, excimer_e_list_2, marker="+", color=color(4), s=50, zorder=10, label='Expt (Diroll $et\ al.$)')
# plt.scatter(excimer_d_list_1, excimer_e_list_1, marker="s", color=color(3), s=50, zorder=10, label='peak splitting (1c)')


plt.legend()
plt.ylim(0,60)
plt.ylabel("Energy (meV)")
# set_size(4,5)
plt.savefig("trion_peak_comparison_2024_05_14.pdf")


# plt.figure(figsize=(4,5))

# d_dense = np.linspace(0.204+a_cubic/2, 2.228, 50)
# LA_dense = 7.65099/d_dense
# TA_dense = 3.18446/d_dense

# thickness_fig_2ML(plt.gca())

# plt.plot(d_dense, TA_dense, "--", color=color(1), label="$E_\mathrm{TA\ ph}$")
# plt.plot(d_dense, LA_dense, "--", color=color(2), label="$E_\mathrm{LA\ ph}$")

# FLN_list = [4.8, 4.0, 3.2]
# FLN_err_list = [0.1, 0.1, 0.1]

# TRPL_list = [6.0, 5.0, 3.3]
# TRPL_err_list = [0.5, 0.5, 0.5]

# plt.ylabel("Energy (meV)")

# plt.scatter(trion_d_list, FLN_list,  marker="x", label="FLN (expt)")
# plt.scatter(trion_d_list, TRPL_list, marker="+", color="black", label="TRPL (expt)")
# plt.ylim(0,14)
# plt.legend()
# plt.savefig("phonon_comparison_2023_04_27.pdf")


# %% [code]
plt.figure()
plt.plot(d_list, Delta_list, "o-", label="Theory")
plt.plot(np.array([3,4,5])*a_cubic/2, np.array([20, 17, 15])+0.0862*4, "x:", label="Expt, 4K")
plt.plot(d_list, np.array([63, 46, 44, 36, 35, 38])-kB*300, "s:", label="Expt, 300K \n $-$ 26 meV")
plt.ylabel("Linewidth, $\Delta$ (meV)")
plt.ylim([0,40])
thickness_fig(plt.gca())
plt.legend()
set_size(2.4,4)
plt.savefig("Linewidth_vs_thickness_with_expt.pdf")

# %% [code]


# %% [code]
Re_list

# %% [code]

# Figure 4a
plt.figure(figsize=(3,5))
thickness_fig(plt.gca())

plt.plot(d_list, ESR_list + ELR_list, marker="o", label="Total")

plt.plot(d_list, ESR_list, "--", marker="*", label="SR")
plt.plot(d_list, ELR_list, "--", marker="s", label="LR")

plt.ylabel("Exchange splitting, $\Delta E_{\\rm exch}$ (meV)")

# plt.legend()
plt.text(1.0, 17, "Total", color=color(0), size=16)
plt.text(0.9, 8, "SR",     color=color(1), size=16)
plt.text(0.9, 4.5, "LR",     color=color(2), size=16)

plt.ylim([0,37])
set_size(2.4,4)

plt.savefig("CdSe_NPL_exchange_2024_05_15.pdf", bbox_inches="tight")


# %% [code]


# %% [code]
Tmin = 2
Tmax = 350
Tstep = 2
epsrel=1e-4

top_cutoff = 200

tau_average_data_list = []

for iML, NML in enumerate(NML_list):
    cutoff = -1000*alpha_acetate[i]/2
    my_A = A_list[iML]
    W = W_list[iML]
    DeltaE = Etot_list[iML]
    phi0sq = phi0sq_list[iML]
    tau0 = tau0_list[iML]
    tau_average_data = []
    for T in np.arange(Tmin, Tmax+Tstep, Tstep):
        boltzmann = lambda e: np.exp(-e/(kB*T))
        numerator_integrand = lambda e: my_A(e) * boltzmann(e)
        denominator_integrand = lambda e: DOSunits(e, iML) * (boltzmann(e) + boltzmann(e - DeltaE))
        numerator=quad(numerator_integrand, cutoff, top_cutoff, epsrel=epsrel)[0]
        denominator=quad(denominator_integrand, cutoff, top_cutoff, epsrel=epsrel)[0]
        tau_average_data.append(1/(phi0sq/tau0 * numerator / denominator))
    tau_average_data_list.append(tau_average_data)

# %% [code]
for iML, NML in enumerate(NML_list):
    T_points = np.arange(Tmin, Tmax+Tstep, Tstep)
    tau_points = tau_average_data_list[iML]
    plt.plot(T_points, tau_points)
    
    tau_min = min(tau_points)
    T_min = T_points[np.argmin(tau_points)]
    
    
    if NML == 2:
        plt.text(T_min-20, tau_min-0.01, f"{iML+2}", color=color(iML),  ha="center", va="top", size=16)
    elif NML == 7:
        plt.text(T_min-20, tau_min-0.01, f"{iML+2}", color=color(iML),  ha="center", va="top", size=16)
    else:
        plt.text(T_min,    tau_min-0.01, f"{iML+2}", color=color(iML),  ha="center", va="top", size=16)
    
ax.tick_params(top=True, labeltop=True)

plt.ylim([0,0.7])
plt.xlim([0,350])
plt.xlabel("Temperature (K)")
plt.ylabel("Average lifetime (ns)")

set_size(2.4,4)

plt.savefig("Lifetime_vs_temp_2024_05_15.pdf")

# %% [code]


# %% [code]
gamma_ph = 1.0
for iML, NML in enumerate(NML_list):
    LA_energy = LA_list[iML]
    TA_energy = TA_list[iML]
    T_points = np.arange(Tmin, Tmax+Tstep, Tstep)
    phonon_factor = 1-gamma_ph*np.exp(-TA_energy/(kB*T_points))
    
    tau_points = tau_average_data_list[iML]/phonon_factor
    plt.plot(T_points, tau_points)
    print(f"T = {T_points[149]}: tau = {tau_points[149]:.1f}")
    
    tau_min = min(tau_points)
    T_min = T_points[np.argmin(tau_points)]
    
    
    if NML in [2, 7]:
        plt.text(T_min-20, tau_min-0.01, f"{iML+2}", color=color(iML),  ha="center", va="top", size=16)
    elif NML == 6:
        plt.text(T_min-10, tau_min-0.01, f"{iML+2}", color=color(iML),  ha="center", va="top", size=16)
    else:
        plt.text(T_min,    tau_min-0.01, f"{iML+2}", color=color(iML),  ha="center", va="top", size=16)
    
ax.tick_params(top=True, labeltop=True)

plt.ylim([0,10])
plt.xlim([0,350])
plt.xlabel("Temperature (K)")
plt.ylabel("Average lifetime (ns)")

set_size(5,4)

plt.savefig("Lifetime_with_phonons.pdf")

# %% [code]
nmax = 10
energy_prefactor = 376.030163 # hbar^2 pi^2 / (2m0) in meV * nm^2
Lx = 30.0
Ly = 30.0

def Gamma_ideal(iML, T):
    M = M_list[iML]
    tau0 = tau0_list[iML]
    phi0sq = phi0sq_list[iML]
    Etot_exch = Etot_list[iML]
    total_rate = 0
    total_pop = 0
    for nx in range(1, nmax):
        for ny in range(1, nmax):
            osc = 4*Lx*Ly/(np.pi)**4 * (1-(-1)**nx)**2 * (1-(-1)**ny)**2 / (nx**2 * ny**2)
            bright_rate = phi0sq/tau0 * osc
            bright_energy = 376.030163/(M*Lx*Ly) * (nx**2 + ny**2)
            
            dark_rate = 0
            dark_energy = bright_energy - Etot_exch

            bright_pop = np.exp(-bright_energy/(kB*T))
            dark_pop = np.exp(-dark_energy/(kB*T))
            
            total_rate += bright_rate * bright_pop + dark_rate * dark_pop
            total_pop += bright_pop + dark_pop
            
    total_rate *= 1/total_pop
    return total_rate

# %% [code]
Tmin = 2

tau_avg_min_list = []
T_for_tau_avg_min_list = []

for iML, NML in enumerate(NML_list):
    T_points = np.arange(Tmin, Tmax+Tstep, Tstep)
    tau_points = tau_average_data_list[iML]
    tau_avg_min_list.append(min(tau_points))
    T_for_tau_avg_min_list.append(T_points[np.argmin(tau_points)])
    plt.plot(T_points, tau_points, label=f"{NML} real")


for iML, NML in enumerate(NML_list):
    T_points = np.arange(Tmin, Tmax+Tstep, Tstep)
    plt.plot(T_points, 1.0/Gamma_ideal(iML, T_points), ":", color=cm.tab10(iML), label=f"{NML} ideal")

plt.ylim([0,1.0])
plt.xlim([0,350])
plt.xlabel("Temperature (K)")
plt.ylabel("Average lifetime (ns)")
set_size(5,4)
plt.legend(ncol=2)
plt.savefig("Average_lifetime_real_ideal.pdf")

# %% [code]
tau_avg_min_list = [min(tau_average_data_list[iML]) for iML in range(6)]
tau_avg_min_list = [np.argmin(tau_average_data_list[iML]) for iML in range(6)]

# %% [code]
bulk_gap = 1.661541
acetate_gap_list = [2.9662000000000006, 2.5817, 2.3415, 2.2138, 2.0921, 2.0397]
Cl_gap_list = [2.7411, 2.4377000000000004, 2.2499999999999996, 2.1416000000000004, 2.0467000000000004, 2.0027999999999997]
I_gap_list = [2.6143, 2.3781, 2.2245, 2.1229, 2.0361, 2.006]
S_gap_list = [2.4378999999999995, 2.2656, 2.1045999999999996, 2.0006, 1.9327999999999999, 1.8959000000000001]

plt.figure(figsize=(4,4.5))
thickness_fig(plt.gca())

# plt.plot(d_list, unpass_gap_list, marker="s", label="Unpassivated", color="#008000")

plt.plot(d_list, acetate_gap_list, marker="o", label="Acetate", color="black")
plt.plot(d_list, Cl_gap_list, marker="^", label="Chlorine", color="blue")
plt.plot(d_list, I_gap_list, marker="v", label="Iodine", color="red")
plt.plot(d_list, S_gap_list, marker="x", label="Sulfur", color="#9900ff")

plt.text((0.204+ 2.228)/2, 1.72, "Bulk gap", ha="left")

plt.axhline(y=bulk_gap, color="black", linestyle="--")
plt.legend()
plt.xlim(0.204+a_cubic/2, 2.228)
plt.ylabel("Gap (eV)")
# plt.xlabel("Number of monolayers")
plt.savefig("Gap_vs_N_no_unpass.pdf")

# %% [code]
# alpha_acetyl_list = np.array(acetyl_gap_list) - np.array(acetyl_gap_list)
alpha_Cl_list = np.array(acetate_gap_list) - np.array(Cl_gap_list)
alpha_I_list =  np.array(acetate_gap_list) - np.array(I_gap_list)
alpha_S_list =  np.array(acetate_gap_list) - np.array(S_gap_list)


plt.figure(figsize=(4,4.5))
thickness_fig(plt.gca())
# plt.plot(d_list, alpha_acetyl_list, marker="o", label="Acetyl", color="black")
plt.plot(d_list, alpha_Cl_list, marker="^", label="Acetate $-$ Chlorine", color="blue")
plt.plot(d_list, alpha_I_list,  marker="v", label="Acetate $-$ Iodine", color="red")
plt.plot(d_list, alpha_S_list,  marker="x", label="Acetate $-$ Sulfur", color="#9900ff")

plt.legend()
plt.xlim(0.204+a_cubic/2, 2.228)
# plt.ylim(0, 0.75)
plt.ylim(0,0.6)
plt.ylabel("Gap change $\\alpha$ (eV)")
# plt.xlabel("Number of monolayers")
plt.savefig("Alpha_vs_N.pdf")

# %% [code]
alpha_acetate

# %% [code]
alpha_S_list

# %% [code]
fig, axs = plt.subplots(1,2, figsize=(8,4))


ax = axs[0]
ax.plot(d_list, W_list, "o-")
ax.set_ylabel("Fluctuation energy $W$ (meV)")
thickness_fig(ax)
        
ax = axs[1]
ax.plot(d_list, Leff_list, "o-", label="$L_W$")
ax.plot(d_list, Re_list, "o-", label="$R_W$")
ax.text(0.8, 18, "$L_W$", va="bottom", ha="left", size=16, color=color(0))
ax.text(0.8, 7, "$R_W$", va="bottom", ha="left", size=16, color=color(1))

ax.set_ylabel("Fluctuation length scales ($\\AA$)")
thickness_fig(ax)
plt.tight_layout()
plt.savefig("Fluctuation_length_energy.pdf")

# %% [code]


# %% [code]


# %% [code]


# %% [code]


# %% [code]


# %% [code]


# %% [code]


# %% [code]


# %% [code]


# %% [code]


# %% [code]
from to_precision import to_precision

# %% [code]
# print_table = np.array([
#     d_list, 
#     M_list, 
#     a0_list, 
#     phi0sq_list, 
#     hbar_omega_list, 
#     hbar_omega_LT, 
#     tau0_list, 
#     W_list,
#     Delta_list,
#     ESR_list, 
#     ELR_list,
#     Etot_list,
#     taustar_inv_max_list,
#     tauex_list,
#     tau_min_list,
#     Re_list,
#     Leff_list,
#     a1_list,
#     a2_list,
#     a3_list])
# columns = [f"{NML}ML" for NML in NML_list]
# index = ["$d$ (nm)", 
#          "$M$ ($m_0$)", 
#          "$a_0$ (nm)",
#          "$\phi_0^2$ (nm$^{-2}$)", 
#          "$\hbar\omega$ (eV)", 
#          "$\hbar\omega_\mathrm{LT}$ |(meV)", 
#          "$\tau_0$ (ns)", 
#          "$W$ (meV)", 
#          "$\Delta$ (meV)", 
#          "$E_\mathrm{SR}$ (meV)", 
#          "$E_\mathrm{LR}$ (meV)", 
#          "$E_\mathrm{tot}$ (meV)", 
#          "max($1/\tau^*(\\varepsilon^*)$)",
#          "$\tau_\mathrm{ex}$) (ps)",
#          "min($\tau(\\varepsilon)$) (ps)",
#          "$R_\\varepsilon$",
#          "$L_W$",
#         "$a_1$","$a_2$","$a_3$"]
print_table = np.array([
    d_list, 
    M_list, 
    a0_list, 
    np.array(E0_list)/1000,
    phi0sq_list, 
    hbar_omega_list, 
    hbar_omega_LT, 
    tau0_list, 
    alpha_acetate,
    alpha_Cl_list,
    alpha_I_list,
    rho0_list,
    W_list,
    Re_list,
    Leff_list,
    ematch_list,
    a1_list,
    a2_list,
    a3_list,
    Delta_list,
    ESR_list, 
    ELR_list,
    Etot_list,
    Ax_list,
    taustar_inv_max_list,
    tauex_list,
    tau_min_list,
    tau_avg_min_list,
    T_for_tau_avg_min_list])
columns = [f"{NML}ML" for NML in NML_list]
index = ["$d$ (nm)", 
         "$M$ ($m_0$)", 
         "$a_0$ (nm)",
         "$E_\text{b}$ (eV)",
         "$\phi_\text{2D}(0)^2$ (nm$^{-2}$)", 
         "$\hbar\omega$ (eV)", 
         "$\hbar\omega_\mathrm{LT}$ (meV)", 
         "$\tau_0$ (ns)", 
         "$\\alpha^{\\text{acetate}-\\text{S}}$ (eV)",
         "$\\alpha^{\\text{acetate}-\\text{Cl}}$ (eV)",
         "$\\alpha^{\\text{acetate}-\\text{I}}$ (eV)",
         "$n_0$ (meV$^{-1}$)",
         "$W$ (meV)", 
         "$R_W$ (nm)",
         "$L_W$ (nm)",
         "$\\varepsilon_\text{m}$ (meV)", 
         "$a_1$","$a_2$","$a_3$",
         "$\Delta$ (meV)", 
         "$\Delta E_\mathrm{exch}^\mathrm{SR}$ (meV)", 
         "$\Delta E_\mathrm{exch}^\mathrm{LR}$ (meV)", 
         "$\Delta E_\mathrm{exch}$ (meV)", 
         "$\\mathcal{A}$",
         "max($1/\tau^*(\\varepsilon^*)$)",
         "$\tau_\mathrm{ex}^\text{ideal}$ (ps)",
         "min($\tau(\\varepsilon)$) (ps)",
         "min($\tau_\text{avg}(T)$) (ns)",
         "$T_{\tau\text{min}}$ (K)"
         ]
df = pd.DataFrame(print_table, columns = columns, index=index)
display(df)
    
print(df.to_latex(escape=False, float_format=lambda x: to_precision(x,3).replace("-","$-$")),)

# %% [code]
