# Supplementary material for: Controlling light emission from semiconductor nanoplatelets using surface chemistry
Source: Nat Commun. 2024 Sep 4;15:7737. doi: 10.1038/s41467-024-51842-4 (PMC11374790; doi:10.1038/s41467-024-51842-4)
Supplement: Supplementary file 4 — Supplementary Data 1 [file 41467_2024_51842_MOESM4_ESM.zip › Ligand_fluctuation_python/Asmall.py]

from scipy.integrate import quad, dblquad, nquad
from scipy.special import j0, jn_zeros 
import numpy as np
import sys
import yaml
import time

Re_prefactor = 6.17250526 # See Optimal_fluctuation_confined_2.nb
Asmall_prefactor = 0.04070072071555112
n_prefactor = 0.0262468424
r00 = jn_zeros(0,1)[0]

def psi(X, Y, Xf, Yf, Re, Lx, Ly):
    # Unnormalized wavefunction
    return np.exp(-np.sqrt((X-Xf)**2 + (Y-Yf)**2 )/Re ) * np.cos(np.pi * X/Lx) * np.cos(np.pi * Y/Ly)

def psi_cyl(R, Re, a):
    # Unnormalized wavefunction
    return np.exp(-R/Re ) * j0(r00*R/a)

def Asmall_cyl(e, M, W, a, epsrel=1.49e-8):
    assert e<=0, "Positive e encountered.  Only use Asmall for e<=0"
    Re = Re_prefactor / np.sqrt(M*-1*e)
    n = n_prefactor * M * (np.abs(e)/(4*np.pi * W))**(0.569) * np.exp(-0.931*np.abs(e)/W)

    integrand_N = lambda R : 2*np.pi*R*(psi_cyl(R, Re, a))**2
    N = 1.0/np.sqrt(quad(integrand_N, 0, a, epsrel=epsrel)[0])
    integrand = lambda R: 2*np.pi*R* N * psi_cyl(R, Re, a)

    return np.pi * a**2 * Asmall_prefactor * (quad(integrand, 0, a, epsrel=epsrel)[0])**2 * n


def Asmall(e, M, W, Lx, Ly, epsrel=1.49e-8, integrate_over_Xf_Yf = True):
    assert e<=0, "Positive e encountered.  Only use Asmall for e<=0"
    Re = Re_prefactor / np.sqrt(M*-1*e)

    n = n_prefactor * M * (np.abs(e)/(4*np.pi * W))**(0.569) * np.exp(-0.931*np.abs(e)/W)

    # order for dblquad: Y, X
    def Asmall_partial(Yf, Xf):

        # order for dblquad: Y, X
        if integrate_over_Xf_Yf:
            print(f"Normalizing for Xf={Xf:7.3f}, Yf={Yf:7.3f}")
        integrand_N = lambda Y, X : (psi(X, Y, Xf, Yf, Re, Lx, Ly))**2
        N = 1.0/np.sqrt(dblquad(integrand_N, -Lx/2, Lx/2, -Ly/2, Ly/2, epsrel=epsrel)[0])

        # order for dblquad: Y, X
        integrand = lambda Y, X: N * psi(X, Y, Xf, Yf, Re, Lx, Ly)

        return (dblquad(integrand, -Lx/2, Lx/2, -Ly/2, Ly/2, epsrel=epsrel)[0])**2

    if integrate_over_Xf_Yf:
        # Turns out using the 4-fold symmetry is the fastest.
        return 4*Asmall_prefactor * dblquad(Asmall_partial, 0.0, Lx/2, 0.0, Ly/2, epsrel=epsrel)[0] * n
        # if Lx == Ly:
        #     # Square: 8-fold symmetry
        #     # Integrate Xf from 0 to Lx/2, and Yf from 0 to Xf
        #     Yf_upper_bound = lambda Xf: Xf
        #     # return Asmall_prefactor * \
        #     #     dblquad(Asmall_partial, -Lx/2, Lx/2, -Ly/2, Ly/2, epsrel=epsrel)[0] * n      
        #     return 4*Asmall_prefactor * \
        #         dblquad(Asmall_partial, 0.0, Lx/2, 0.0, Ly/2, epsrel=epsrel)[0] * n
        #     # return 8*Asmall_prefactor * \
        #     #     dblquad(Asmall_partial, 0.0, Lx/2, 0.0, Yf_upper_bound, epsrel=epsrel)[0] * n
        # else:
        #     # Rectangle: 4-fold symmetry
        #     # Integrate Xf from 0 to Lx/2, and Yf from 0 to Ly/2
      
        #     return 4*Asmall_prefactor * \
        #         dblquad(Asmall_partial, 0.0, Lx/2, 0.0, Ly/2, epsrel=epsrel)[0] * n
    else:
        return Lx*Ly * Asmall_prefactor * Asmall_partial(0,0) * n


if __name__ == "__main__":

    input_fname = "Asmall_input.yaml"
    if len(sys.argv) > 1:
        input_fname = sys.argv[1]


    with open(input_fname, "r") as fin:
        input_dict = yaml.load(fin, Loader=yaml.SafeLoader)

    M      = float(input_dict.get("M"))
    W      = float(input_dict.get("W"))
    Lx     = float(input_dict.get("Lx", 30.0))
    Ly     = float(input_dict.get("Ly", 30.0))
    fout   = str(input_dict.get("fout", "e_Asmall.txt"))
    epsrel = float(input_dict.get("epsrel", 1.49e-8))
    integrate_over_Xf_Yf = bool(input_dict.get("integrate_over_Xf_Yf", True))

    # Effective cylinder radius for comparison
    a_eff = np.sqrt(Lx * Ly/np.pi)

    print("Parameters loaded:")
    print(f"    M      = {M }")
    print(f"    W      = {W }")
    print(f"    Lx     = {Lx}")
    print(f"    Ly     = {Ly}")
    print(f"    fout   = {fout}")
    print(f"    epsrel = {epsrel}")

    
    with open(fout, "w") as f:
        if integrate_over_Xf_Yf:
            f.write("# e (meV) A full        f at center   cylindrical   analytic\n")
        else:
            f.write("# e (meV) A f at center cylindrical   analytic\n")

        if "e" in input_dict:
            e = input_dict["e"]
            print(f"Running single energy e = {e}")
            tic = time.process_time()
            my_Asmall = Asmall(e, M, W, Lx, Ly, epsrel=epsrel, integrate_over_Xf_Yf=integrate_over_Xf_Yf)
            toc = time.process_time()
            print(f"Result: {my_Asmall}")
            print(f"Took {toc-tic:.1f} seconds")
             
            a_eff = np.sqrt(Lx * Ly/np.pi)
            print(f"Compare with cylindrical form, a_eff={a_eff}")
            my_Asmall_cyl = Asmall_cyl(e, M, W, a_eff, epsrel=epsrel)
            print(f"Result: {my_Asmall_cyl}")

            # Analytic result for comparison
            Astar_anl = 0.24*(np.abs(e)/W)**(-0.43) * np.exp(-0.93 * np.abs(e)/W)
            A_anl = Lx*Ly/W * Astar_anl
            print(f"Compare with analytic form: {A_anl}")
            if integrate_over_Xf_Yf:
                print(f"Compare with the fluctuation at the center")
                my_Asmall_center = Asmall(e, M, W, Lx, Ly, epsrel=epsrel, integrate_over_Xf_Yf=False)
                print(f"Result: {my_Asmall_center}")
                f.write(f"{e:9.3f} {my_Asmall:13.7e} {my_Asmall_center:13.7e} {my_Asmall_cyl:13.7e} {A_anl:13.7e}\n")
            else:
                f.write(f"{e:9.3f} {my_Asmall:13.7e} {my_Asmall_cyl:13.7e} {A_anl:13.7e}\n")


        elif "emin" in input_dict:
            emin = float(input_dict["emin"])
            emax = float(input_dict["emax"])
            enum = int(input_dict["enum"])

            print(f"Running from e = {emin} to e = {emax} in {enum} steps")
            for e in np.linspace(emin, emax, enum):
                my_Asmall = Asmall(e, M, W, Lx, Ly, epsrel=epsrel, integrate_over_Xf_Yf=integrate_over_Xf_Yf)
                
                my_Asmall_cyl = Asmall_cyl(e, M, W, a_eff, epsrel=epsrel)
                Astar_anl = 0.24*(np.abs(e)/W)**(-0.43) * np.exp(-0.93 * np.abs(e)/W)
                A_anl = Lx*Ly/W * Astar_anl
                if integrate_over_Xf_Yf:
                    my_Asmall_center = Asmall(e, M, W, Lx, Ly, epsrel=epsrel, integrate_over_Xf_Yf=False)
                    f.write(f"{e:9.3f} {my_Asmall:13.7e} {my_Asmall_center:13.7e} {my_Asmall_cyl:13.7e} {A_anl:13.7e}\n")
                else:
                    f.write(f"{e:9.3f} {my_Asmall:13.7e} {my_Asmall_cyl:13.7e} {A_anl:13.7e}\n")

                # write_result(fout, e, my_Asmall)
