# Supplementary material for: Controlling light emission from semiconductor nanoplatelets using surface chemistry
Source: Nat Commun. 2024 Sep 4;15:7737. doi: 10.1038/s41467-024-51842-4 (PMC11374790; doi:10.1038/s41467-024-51842-4)
Supplement: Supplementary file 4 — Supplementary Data 1 [file 41467_2024_51842_MOESM4_ESM.zip › Ligand_fluctuation_python/README.md]

# Supplementary Data
# "Controlling light emission from semiconductor nanoplatelets using surface chemistry"
## by Michael W. Swift, Alexander L. Efros, and Steve C. Erwin.

Contents:
- `Ligand_fluctuation.ipynb`: iPython notebook containing calculations associated with the ligand fluctuation model.  To run, install [Jupyter notebook](https://jupyter.org/install) and run all cells
- `Asmall.py`: python code that calculates the low-energy form of $A(\varepsilon)$ using numerical integration.  Run with `python3 Asmall.py Asmall_input.yaml`, where `Asmall_input.yaml` contains the input parameters.  Example input files are found in `Data_files`.
- `Data_files`: directory containing various data files used or created by `Ligand_fluctuation.ipynb` and `Asmall.py`.
    - `Asmall_input_?ML.yaml`: input files for `Asmall.py` for nanoplatelets with thicknesses 2 through 7 monolayers.
    - `e_Asmall_?ML.txt`: output files from `Asmall.py` showing the low-energy form of $A(\varepsilon)$.  Loaded by `Ligand_fluctuation.ipynb`
    - `Ax_list.npy`: numpy data containing $\mathcal{A}(d)$ values from Ref 14, for use in long-range exchange (equations S13,S14)
    - `Lz_list.npy`: numpy data containing $d/L_x$ values corresponding to the $\mathcal{A}(d)$ values in `Ax_list.npy`.
   
