# Supplementary material for: Controlling light emission from semiconductor nanoplatelets using surface chemistry
Source: Nat Commun. 2024 Sep 4;15:7737. doi: 10.1038/s41467-024-51842-4 (PMC11374790; doi:10.1038/s41467-024-51842-4)
Supplement: Supplementary file 4 — Supplementary Data 1 [file 41467_2024_51842_MOESM4_ESM.zip › Ligand_fluctuation_python/Data_files/e_Asmall_3ML.txt]

# e (meV) A full        f at center   cylindrical   analytic
  -37.286 1.6849657e-03 1.7288451e-03 1.7458271e-03 1.9677612e-03
  -36.910 1.8565603e-03 1.9047614e-03 1.9236475e-03 2.1704569e-03
  -36.535 2.0456772e-03 2.0986197e-03 2.1196255e-03 2.3941384e-03
  -36.159 2.2541106e-03 2.3122545e-03 2.3356204e-03 2.6409920e-03
  -35.783 2.4838401e-03 2.5476887e-03 2.5736825e-03 2.9134332e-03
  -35.408 2.7370492e-03 2.8071523e-03 2.8360729e-03 3.2141314e-03
  -35.032 3.0161444e-03 3.0931044e-03 3.1252847e-03 3.5460366e-03
  -34.656 3.3237809e-03 3.4082564e-03 3.4440678e-03 3.9124091e-03
  -34.281 3.6628867e-03 3.7555978e-03 3.7954545e-03 4.3168529e-03
  -33.905 4.0366912e-03 4.1384252e-03 4.1827893e-03 4.7633518e-03
  -33.530 4.4487579e-03 4.5603740e-03 4.6097608e-03 5.2563102e-03
  -33.154 4.9030161e-03 5.0254526e-03 5.0804373e-03 5.8005979e-03
  -32.778 5.4038003e-03 5.5380818e-03 5.5993062e-03 6.4015994e-03
  -32.403 5.9558926e-03 6.1031364e-03 6.1713169e-03 7.0652699e-03
  -32.027 6.5645674e-03 6.7259927e-03 6.8019290e-03 7.7981955e-03
  -31.652 7.2356452e-03 7.4125797e-03 7.4971647e-03 8.6076611e-03
  -31.276 7.9755474e-03 8.1694367e-03 8.2636672e-03 9.5017261e-03
  -30.900 8.7913577e-03 9.0037753e-03 9.1087650e-03 1.0489307e-02
  -30.525 9.6908928e-03 9.9235500e-03 1.0040543e-02 1.1580270e-02
  -30.149 1.0682776e-02 1.0937534e-02 1.1067919e-02 1.2785533e-02
  -29.773 1.1776525e-02 1.2055403e-02 1.2200734e-02 1.4117181e-02
  -29.398 1.2982641e-02 1.3287831e-02 1.3449843e-02 1.5588591e-02
  -29.022 1.4312712e-02 1.4646592e-02 1.4827224e-02 1.7214571e-02
  -28.647 1.5779529e-02 1.6144670e-02 1.6346092e-02 1.9011521e-02
  -28.271 1.7397204e-02 1.7796390e-02 1.8021027e-02 2.0997597e-02
  -27.895 1.9181310e-02 1.9617555e-02 1.9868119e-02 2.3192914e-02
  -27.520 2.1149051e-02 2.1625595e-02 2.1905120e-02 2.5619751e-02
  -27.144 2.3319397e-02 2.3839738e-02 2.4151620e-02 2.8302792e-02
  -26.769 2.5713291e-02 2.6281198e-02 2.6629235e-02 3.1269390e-02
  -26.393 2.8353859e-02 2.8973373e-02 2.9361818e-02 3.4549863e-02
  -26.017 3.1266622e-02 3.1942081e-02 3.2375694e-02 3.8177814e-02
  -25.642 3.4479755e-02 3.5215801e-02 3.5699913e-02 4.2190505e-02
  -25.266 3.8024369e-02 3.8825951e-02 3.9366532e-02 4.6629254e-02
  -24.890 4.1934806e-02 4.2807194e-02 4.3410932e-02 5.1539889e-02
  -24.515 4.6248982e-02 4.7197770e-02 4.7872159e-02 5.6973255e-02
  -24.139 5.1008757e-02 5.2039868e-02 5.2793304e-02 6.2985767e-02
  -23.764 5.6260352e-02 5.7380029e-02 5.8221928e-02 6.9640045e-02
  -23.388 6.2054808e-02 6.3269602e-02 6.4210517e-02 7.7005602e-02
  -23.012 6.8448488e-02 6.9765235e-02 7.0817003e-02 8.5159630e-02
  -22.637 7.5503593e-02 7.6929421e-02 7.8105319e-02 9.4187870e-02
  -22.261 8.3288898e-02 8.4831104e-02 8.6146029e-02 1.0418558e-01
  -21.886 9.1880289e-02 9.3546341e-02 9.5017009e-02 1.1525862e-01
  -21.510 1.0136158e-01 1.0315903e-01 1.0480421e-01 1.2752468e-01
  -21.134 1.1182526e-01 1.1376173e-01 1.1560248e-01 1.4111462e-01
  -20.759 1.2337363e-01 1.2545652e-01 1.2751651e-01 1.5617402e-01
  -20.383 1.3611955e-01 1.3835601e-01 1.4066183e-01 1.7286486e-01
  -20.008 1.5018771e-01 1.5258441e-01 1.5516591e-01 1.9136745e-01
  -19.632 1.6571580e-01 1.6827869e-01 1.7116944e-01 2.1188257e-01
  -19.256 1.8285596e-01 1.8558990e-01 1.8882764e-01 2.3463392e-01
  -18.881 2.0177608e-01 2.0468463e-01 2.0831178e-01 2.5987076e-01
  -18.505 2.2266169e-01 2.2574654e-01 2.2981082e-01 2.8787103e-01
  -18.129 2.4571763e-01 2.4897810e-01 2.5353321e-01 3.1894475e-01
  -17.754 2.7117017e-01 2.7460252e-01 2.7970888e-01 3.5343792e-01
  -17.378 2.9926894e-01 3.0286580e-01 3.0859141e-01 3.9173685e-01
  -17.003 3.3028990e-01 3.3403901e-01 3.4046044e-01 4.3427315e-01
  -16.627 3.6453757e-01 3.6842081e-01 3.7562431e-01 4.8152927e-01
  -16.251 4.0234802e-01 4.0634019e-01 4.1442289e-01 5.3404485e-01
  -15.876 4.4409241e-01 4.4815941e-01 4.5723077e-01 5.9242388e-01
  -15.500 4.9018139e-01 4.9427729e-01 5.0446066e-01 6.5734286e-01
  -15.125 5.4106507e-01 5.4513274e-01 5.5656719e-01 7.2956003e-01
  -14.749 5.9724282e-01 6.0120859e-01 6.1405094e-01 8.0992599e-01
  -14.373 6.5926449e-01 6.6303580e-01 6.7746289e-01 8.9939567e-01
  -13.998 7.2773632e-01 7.3119791e-01 7.4740925e-01 9.9904219e-01
  -13.622 8.0332678e-01 8.0633593e-01 8.2455660e-01 1.1100726e+00
  -13.246 8.8677194e-01 8.8915349e-01 9.0963751e-01 1.2338461e+00
  -12.871 9.7888246e-01 9.8042243e-01 1.0034565e+00 1.3718947e+00
  -12.495 1.0805506e+00 1.0809886e+00 1.1068964e+00 1.5259479e+00
  -12.120 1.1927573e+00 1.1917782e+00 1.2209250e+00 1.6979600e+00
  -11.744 1.3165807e+00 1.3138040e+00 1.3466023e+00 1.8901430e+00
  -11.368 1.4532038e+00 1.4481719e+00 1.4850875e+00 2.1050043e+00
  -10.993 1.6039193e+00 1.5960878e+00 1.6376466e+00 2.3453912e+00
  -10.617 1.7701563e+00 1.7588643e+00 1.8056598e+00 2.6145429e+00
  -10.242 1.9534626e+00 1.9379261e+00 1.9906285e+00 2.9161517e+00
   -9.866 2.1555306e+00 2.1348165e+00 2.1941819e+00 3.2544366e+00
   -9.490 2.3782013e+00 2.3512011e+00 2.4180825e+00 3.6342298e+00
   -9.115 2.6234710e+00 2.5888708e+00 2.6642299e+00 4.0610817e+00
   -8.739 2.8934959e+00 2.8497417e+00 2.9346621e+00 4.5413866e+00
   -8.363 3.1905932e+00 3.1358514e+00 3.2315532e+00 5.0825368e+00
   -7.988 3.5172381e+00 3.4493504e+00 3.5572054e+00 5.6931107e+00
   -7.612 3.8760521e+00 3.7924851e+00 3.9140339e+00 6.3831069e+00
   -7.237 4.2697830e+00 4.1675716e+00 4.3045408e+00 7.1642352e+00
   -6.861 4.7012683e+00 4.5769541e+00 4.7312747e+00 8.0502865e+00
   -6.485 5.1733763e+00 5.0229440e+00 5.1967686e+00 9.0576051e+00
   -6.110 5.6889212e+00 5.5077305e+00 5.7034496e+00 1.0205702e+01
   -5.734 6.2505305e+00 6.0332526e+00 6.2535072e+00 1.1518065e+01
   -5.359 6.8604505e+00 6.6010149e+00 6.8487029e+00 1.3023244e+01
   -4.983 7.5202610e+00 7.2118260e+00 7.4900980e+00 1.4756340e+01
   -4.607 8.2304568e+00 7.8654218e+00 8.1776597e+00 1.6761090e+01
   -4.232 8.9898370e+00 8.5599235e+00 8.9096908e+00 1.9092868e+01
   -3.856 9.7945825e+00 9.2910447e+00 9.6819935e+00 2.1823137e+01
   -3.481 1.0636882e+01 1.0050916e+01 1.0486625e+01 2.5046297e+01
   -3.105 1.1502824e+01 1.0826303e+01 1.1310005e+01 2.8890667e+01
   -2.729 1.2369083e+01 1.1595829e+01 1.2129956e+01 3.3537045e+01
   -2.354 1.3197539e+01 1.2325464e+01 1.2910902e+01 3.9252104e+01
   -1.978 1.3926135e+01 1.2960830e+01 1.3595650e+01 4.6453525e+01
   -1.602 1.4452258e+01 1.3413068e+01 1.4090316e+01 5.5851198e+01
   -1.227 1.4599616e+01 1.3530051e+01 1.4233641e+01 6.8801728e+01
   -0.851 1.4041078e+01 1.3027476e+01 1.3723684e+01 8.8419215e+01
   -0.476 1.2062529e+01 1.1270125e+01 1.1885777e+01 1.2471963e+02
   -0.100 6.0896620e+00 5.8466116e+00 6.1664264e+00 2.6781940e+02
