# Supplementary material for: Controlling light emission from semiconductor nanoplatelets using surface chemistry
Source: Nat Commun. 2024 Sep 4;15:7737. doi: 10.1038/s41467-024-51842-4 (PMC11374790; doi:10.1038/s41467-024-51842-4)
Supplement: Supplementary file 4 — Supplementary Data 1 [file 41467_2024_51842_MOESM4_ESM.zip › Ligand_fluctuation_python/Data_files/e_Asmall_7ML.txt]

# e (meV) A full        f at center   cylindrical   analytic
   -6.725 5.9151317e-03 5.7153848e-03 5.9221446e-03 1.0910696e-02
   -6.657 6.4939805e-03 6.2716938e-03 6.4995420e-03 1.2028964e-02
   -6.590 7.1293007e-03 6.8819569e-03 7.1330402e-03 1.3262431e-02
   -6.522 7.8265784e-03 7.5513818e-03 7.8280647e-03 1.4623038e-02
   -6.455 8.5918294e-03 8.2856756e-03 8.5905628e-03 1.6123972e-02
   -6.387 9.4316502e-03 9.0910923e-03 9.4270523e-03 1.7779799e-02
   -6.320 1.0353275e-02 9.9744846e-03 1.0344677e-02 1.9606607e-02
   -6.253 1.1364628e-02 1.0943361e-02 1.1351265e-02 2.1622171e-02
   -6.185 1.2474406e-02 1.2005947e-02 1.2455395e-02 2.3846128e-02
   -6.118 1.3692137e-02 1.3171254e-02 1.3666466e-02 2.6300175e-02
   -6.050 1.5028266e-02 1.4449153e-02 1.4994776e-02 2.9008287e-02
   -5.983 1.6494239e-02 1.5850455e-02 1.6451605e-02 3.1996959e-02
   -5.916 1.8102602e-02 1.7387003e-02 1.8049314e-02 3.5295477e-02
   -5.848 1.9867103e-02 1.9071762e-02 1.9801437e-02 3.8936209e-02
   -5.781 2.1802806e-02 2.0918932e-02 2.1722800e-02 4.2954937e-02
   -5.713 2.3926213e-02 2.2944059e-02 2.3829637e-02 4.7391223e-02
   -5.646 2.6255404e-02 2.5164163e-02 2.6139728e-02 5.2288809e-02
   -5.578 2.8810184e-02 2.7597875e-02 2.8672535e-02 5.7696069e-02
   -5.511 3.1612239e-02 3.0265587e-02 3.1449368e-02 6.3666499e-02
   -5.444 3.4685336e-02 3.3189616e-02 3.4493553e-02 7.0259276e-02
   -5.376 3.8055479e-02 3.6394384e-02 3.7830620e-02 7.7539861e-02
   -5.309 4.1751151e-02 3.9906610e-02 4.1488508e-02 8.5580681e-02
   -5.241 4.5803530e-02 4.3755527e-02 4.5497790e-02 9.4461878e-02
   -5.174 5.0246741e-02 4.7973110e-02 4.9891915e-02 1.0427215e-01
   -5.106 5.5118137e-02 5.2594328e-02 5.4707474e-02 1.1510966e-01
   -5.039 6.0458589e-02 5.7657423e-02 5.9984486e-02 1.2708309e-01
   -4.972 6.6312815e-02 6.3204206e-02 6.5766720e-02 1.4031278e-01
   -4.904 7.2729726e-02 6.9280383e-02 7.2102031e-02 1.5493196e-01
   -4.837 7.9762833e-02 7.5935910e-02 7.9042736e-02 1.7108821e-01
   -4.769 8.7470638e-02 8.3225377e-02 8.6646019e-02 1.8894503e-01
   -4.702 9.5917112e-02 9.1208431e-02 9.4974375e-02 2.0868352e-01
   -4.635 1.0517217e-01 9.9950225e-02 1.0409608e-01 2.3050441e-01
   -4.567 1.1531224e-01 1.0952192e-01 1.1408574e-01 2.5463017e-01
   -4.500 1.2642081e-01 1.2000120e-01 1.2502480e-01 2.8130741e-01
   -4.432 1.3858909e-01 1.3147290e-01 1.3700221e-01 3.1080959e-01
   -4.365 1.5191670e-01 1.4402958e-01 1.5011509e-01 3.4343999e-01
   -4.297 1.6651239e-01 1.5777223e-01 1.6446941e-01 3.7953504e-01
   -4.230 1.8249489e-01 1.7281104e-01 1.8018079e-01 4.1946802e-01
   -4.163 1.9999375e-01 1.8926615e-01 1.9737536e-01 4.6365322e-01
   -4.095 2.1915028e-01 2.0726854e-01 2.1619065e-01 5.1255055e-01
   -4.028 2.4011859e-01 2.2696095e-01 2.3677659e-01 5.6667069e-01
   -3.960 2.6306673e-01 2.4849890e-01 2.5929655e-01 6.2658087e-01
   -3.893 2.8817776e-01 2.7205176e-01 2.8392851e-01 6.9291128e-01
   -3.825 3.1565112e-01 2.9780392e-01 3.1086629e-01 7.6636234e-01
   -3.758 3.4570400e-01 3.2595602e-01 3.4032084e-01 8.4771270e-01
   -3.691 3.7857279e-01 3.5672634e-01 3.7252171e-01 9.3782831e-01
   -3.623 4.1451462e-01 3.9035219e-01 4.0771852e-01 1.0376725e+00
   -3.556 4.5380913e-01 4.2709146e-01 4.4618265e-01 1.1483174e+00
   -3.488 4.9676015e-01 4.6722427e-01 4.8820892e-01 1.2709567e+00
   -3.421 5.4369774e-01 5.1105471e-01 5.3411745e-01 1.4069197e+00
   -3.354 5.9498012e-01 5.5891268e-01 5.8425568e-01 1.5576878e+00
   -3.286 6.5099587e-01 6.1115588e-01 6.3900037e-01 1.7249123e+00
   -3.219 7.1216623e-01 6.6817182e-01 6.9875987e-01 1.9104349e+00
   -3.151 7.7894727e-01 7.3038009e-01 7.6397636e-01 2.1163106e+00
   -3.084 8.5183268e-01 7.9823452e-01 8.3512834e-01 2.3448339e+00
   -3.016 9.3135613e-01 8.7222566e-01 9.1273312e-01 2.5985676e+00
   -2.949 1.0180941e+00 9.5288315e-01 9.9734941e-01 2.8803767e+00
   -2.882 1.1126682e+00 1.0407783e+00 1.0895800e+00 3.1934650e+00
   -2.814 1.2157488e+00 1.1365265e+00 1.1900746e+00 3.5414189e+00
   -2.747 1.3280567e+00 1.2407900e+00 1.2995324e+00 3.9282548e+00
   -2.679 1.4503666e+00 1.3542805e+00 1.4187050e+00 4.3584747e+00
   -2.612 1.5835096e+00 1.4777613e+00 1.5483988e+00 4.8371293e+00
   -2.545 1.7283756e+00 1.6120499e+00 1.6894780e+00 5.3698892e+00
   -2.477 1.8859154e+00 1.7580202e+00 1.8428663e+00 5.9631275e+00
   -2.410 2.0571426e+00 1.9166041e+00 2.0095494e+00 6.6240142e+00
   -2.342 2.2431348e+00 2.0887934e+00 2.1905763e+00 7.3606245e+00
   -2.275 2.4450347e+00 2.2756398e+00 2.3870604e+00 8.1820637e+00
   -2.207 2.6640493e+00 2.4782560e+00 2.6001795e+00 9.0986120e+00
   -2.140 2.9014488e+00 2.6978141e+00 2.8311750e+00 1.0121893e+01
   -2.073 3.1585636e+00 2.9355436e+00 3.0813498e+00 1.1265066e+01
   -2.005 3.4367791e+00 3.1927279e+00 3.3520642e+00 1.2543059e+01
   -1.938 3.7375293e+00 3.4706980e+00 3.6447298e+00 1.3972832e+01
   -1.870 4.0622856e+00 3.7708245e+00 3.9608008e+00 1.5573693e+01
   -1.803 4.4125437e+00 4.0945057e+00 4.3017617e+00 1.7367671e+01
   -1.735 4.7898042e+00 4.4431518e+00 4.6691106e+00 1.9379960e+01
   -1.668 5.1955481e+00 4.8181640e+00 5.0643372e+00 2.1639450e+01
   -1.601 5.6312055e+00 5.2209073e+00 5.4888939e+00 2.4179364e+01
   -1.533 6.0981132e+00 5.6526750e+00 5.9441585e+00 2.7038036e+01
   -1.466 6.5974630e+00 6.1146432e+00 6.4313860e+00 3.0259855e+01
   -1.398 7.1302340e+00 6.6078123e+00 6.9516468e+00 3.3896434e+01
   -1.331 7.6971076e+00 7.1329325e+00 7.5057481e+00 3.8008067e+01
   -1.264 8.2983582e+00 7.6904090e+00 8.0941328e+00 4.2665548e+01
   -1.196 8.9337161e+00 8.2801801e+00 8.7167511e+00 4.7952504e+01
   -1.129 9.6021913e+00 8.9015621e+00 9.3728959e+00 5.3968394e+01
   -1.061 1.0301851e+01 9.5530492e+00 1.0060991e+01 6.0832431e+01
   -0.994 1.1029530e+01 1.0232056e+01 1.0778319e+01 6.8688810e+01
   -0.926 1.1780458e+01 1.0934583e+01 1.1520664e+01 7.7713797e+01
   -0.859 1.2547774e+01 1.1654773e+01 1.2281846e+01 8.8125553e+01
   -0.792 1.3321888e+01 1.2384330e+01 1.3053101e+01 1.0019808e+02
   -0.724 1.4089618e+01 1.3111726e+01 1.3822245e+01 1.1428164e+02
   -0.657 1.4833021e+01 1.3821112e+01 1.4572520e+01 1.3083353e+02
   -0.589 1.5527750e+01 1.4490789e+01 1.5280974e+01 1.5046655e+02
   -0.522 1.6140694e+01 1.5090977e+01 1.5916098e+01 1.7402866e+02
   -0.455 1.6626436e+01 1.5580435e+01 1.6434265e+01 2.0274206e+02
   -0.387 1.6921654e+01 1.5901088e+01 1.6774039e+01 2.3846336e+02
   -0.320 1.6935642e+01 1.5968831e+01 1.6846471e+01 2.8421825e+02
   -0.252 1.6532654e+01 1.5656246e+01 1.6516863e+01 3.4544489e+02
   -0.185 1.5494033e+01 1.4755265e+01 1.5565389e+01 4.3345623e+02
   -0.117 1.3416812e+01 1.2876509e+01 1.3581014e+01 5.7832539e+02
   -0.050 9.2948790e+00 9.0313541e+00 9.5212738e+00 9.1642647e+02
