# Supplementary material for: Controlling light emission from semiconductor nanoplatelets using surface chemistry
Source: Nat Commun. 2024 Sep 4;15:7737. doi: 10.1038/s41467-024-51842-4 (PMC11374790; doi:10.1038/s41467-024-51842-4)
Supplement: Supplementary file 4 — Supplementary Data 1 [file 41467_2024_51842_MOESM4_ESM.zip › Ligand_fluctuation_python/Data_files/e_Asmall_5ML.txt]

# e (meV) A full        f at center   cylindrical   analytic
  -15.803 3.3849712e-03 3.4052148e-03 3.4789279e-03 4.6428008e-03
  -15.644 3.7237544e-03 3.7446731e-03 3.8263195e-03 5.1192120e-03
  -15.486 4.0964519e-03 4.1179513e-03 4.2083881e-03 5.6447585e-03
  -15.327 4.5064591e-03 4.5284149e-03 4.6285921e-03 6.2245394e-03
  -15.168 4.9575104e-03 4.9797639e-03 5.0907346e-03 6.8641864e-03
  -15.010 5.4537132e-03 5.4760655e-03 5.5989971e-03 7.5699209e-03
  -14.851 5.9995863e-03 6.0217907e-03 6.1579775e-03 8.3486156e-03
  -14.693 6.6001003e-03 6.6218543e-03 6.7727308e-03 9.2078640e-03
  -14.534 7.2607227e-03 7.2816583e-03 7.4488153e-03 1.0156056e-02
  -14.375 7.9874667e-03 8.0071409e-03 8.1923416e-03 1.1202463e-02
  -14.217 8.7869476e-03 8.8048283e-03 9.0100280e-03 1.2357332e-02
  -14.058 9.6664409e-03 9.6818938e-03 9.9092602e-03 1.3631986e-02
  -13.899 1.0633949e-02 1.0646221e-02 1.0898158e-02 1.5038944e-02
  -13.741 1.1698273e-02 1.1706474e-02 1.1985646e-02 1.6592042e-02
  -13.582 1.2869094e-02 1.2872174e-02 1.3181537e-02 1.8306581e-02
  -13.424 1.4157056e-02 1.4153785e-02 1.4496615e-02 2.0199477e-02
  -13.265 1.5573869e-02 1.5562803e-02 1.5942734e-02 2.2289436e-02
  -13.106 1.7132407e-02 1.7111862e-02 1.7532924e-02 2.4597146e-02
  -12.948 1.8846832e-02 1.8814842e-02 1.9281504e-02 2.7145493e-02
  -12.789 2.0732713e-02 2.0686995e-02 2.1204212e-02 2.9959790e-02
  -12.631 2.2807170e-02 2.2745073e-02 2.3318341e-02 3.3068045e-02
  -12.472 2.5089029e-02 2.5007482e-02 2.5642898e-02 3.6501249e-02
  -12.313 2.7598991e-02 2.7494440e-02 2.8198763e-02 4.0293700e-02
  -12.155 3.0359724e-02 3.0228154e-02 3.1008881e-02 4.4483357e-02
  -11.996 3.3396419e-02 3.3233013e-02 3.4098460e-02 4.9112243e-02
  -11.837 3.6736499e-02 3.6535803e-02 3.7495194e-02 5.4226882e-02
  -11.679 4.0410200e-02 4.0165938e-02 4.1229502e-02 5.9878791e-02
  -11.520 4.4450759e-02 4.4155718e-02 4.5334801e-02 6.6125028e-02
  -11.362 4.8894705e-02 4.8540603e-02 4.9847789e-02 7.3028793e-02
  -11.203 5.3782188e-02 5.3359525e-02 5.4808772e-02 8.0660102e-02
  -11.044 5.9157328e-02 5.8655218e-02 6.0262008e-02 8.9096544e-02
  -10.886 6.5068610e-02 6.4474588e-02 6.6256094e-02 9.8424103e-02
  -10.727 7.1569308e-02 7.0869113e-02 7.2844380e-02 1.0873810e-01
  -10.569 7.8717949e-02 7.7895280e-02 8.0085435e-02 1.2014420e-01
  -10.410 8.6578832e-02 8.5615069e-02 8.8043542e-02 1.3275961e-01
  -10.251 9.5222577e-02 9.4096470e-02 9.6789249e-02 1.4671432e-01
  -10.093 1.0472675e-01 1.0341406e-01 1.0639997e-01 1.6215253e-01
   -9.934 1.1517654e-01 1.1364963e-01 1.1696064e-01 1.7923429e-01
   -9.775 1.2666547e-01 1.2489286e-01 1.2856442e-01 1.9813723e-01
   -9.617 1.3929623e-01 1.3724207e-01 1.4131350e-01 2.1905856e-01
   -9.458 1.5318151e-01 1.5080502e-01 1.5531993e-01 2.4221732e-01
   -9.300 1.6844500e-01 1.6569982e-01 1.7070655e-01 2.6785680e-01
   -9.141 1.8522242e-01 1.8205586e-01 1.8760803e-01 2.9624736e-01
   -8.982 2.0366268e-01 2.0001485e-01 2.0617192e-01 3.2768951e-01
   -8.824 2.2392907e-01 2.1973202e-01 2.2655989e-01 3.6251739e-01
   -8.665 2.4620066e-01 2.4137727e-01 2.4894903e-01 4.0110261e-01
   -8.507 2.7067375e-01 2.6513657e-01 2.7353322e-01 4.4385868e-01
   -8.348 2.9756349e-01 2.9121340e-01 3.0052472e-01 4.9124584e-01
   -8.189 3.2710560e-01 3.1983029e-01 3.3015581e-01 5.4377656e-01
   -8.031 3.5955824e-01 3.5123056e-01 3.6268057e-01 6.0202171e-01
   -7.872 3.9520408e-01 3.8568013e-01 3.9837682e-01 6.6661746e-01
   -7.713 4.3435252e-01 4.2346951e-01 4.3754826e-01 7.3827310e-01
   -7.555 4.7734194e-01 4.6491588e-01 4.8052666e-01 8.1777982e-01
   -7.396 5.2454242e-01 5.1036545e-01 5.2767433e-01 9.0602059e-01
   -7.238 5.7635845e-01 5.6019580e-01 5.7938670e-01 1.0039814e+00
   -7.079 6.3323180e-01 6.1481858e-01 6.3609507e-01 1.1127637e+00
   -6.920 6.9564478e-01 6.7468221e-01 6.9826960e-01 1.2335990e+00
   -6.762 7.6412347e-01 7.4027483e-01 7.6642244e-01 1.3678649e+00
   -6.603 8.3924153e-01 8.1212742e-01 8.4111100e-01 1.5171035e+00
   -6.445 9.2162351e-01 8.9081703e-01 9.2294151e-01 1.6830420e+00
   -6.286 1.0119492e+00 9.7697017e-01 1.0125726e+00 1.8676173e+00
   -6.127 1.1109576e+00 1.0712663e+00 1.1107191e+00 2.0730022e+00
   -5.969 1.2194511e+00 1.1744416e+00 1.2181560e+00 2.3016369e+00
   -5.810 1.3382996e+00 1.2872921e+00 1.3357221e+00 2.5562644e+00
   -5.652 1.4684455e+00 1.4106781e+00 1.4643245e+00 2.8399715e+00
   -5.493 1.6109072e+00 1.5455270e+00 1.6049420e+00 3.1562350e+00
   -5.334 1.7667837e+00 1.6928369e+00 1.7586290e+00 3.5089766e+00
   -5.176 1.9372581e+00 1.8536800e+00 1.9265187e+00 3.9026248e+00
   -5.017 2.1236019e+00 2.0292043e+00 2.1098264e+00 4.3421878e+00
   -4.858 2.3271762e+00 2.2206365e+00 2.3098514e+00 4.8333379e+00
   -4.700 2.5494341e+00 2.4292820e+00 2.5279782e+00 5.3825101e+00
   -4.541 2.7919197e+00 2.6565250e+00 2.7656763e+00 5.9970184e+00
   -4.383 3.0562687e+00 2.9038261e+00 3.0244985e+00 6.6851917e+00
   -4.224 3.3442007e+00 3.1727177e+00 3.3060761e+00 7.4565361e+00
   -4.065 3.6575136e+00 3.4647965e+00 3.6121115e+00 8.3219269e+00
   -3.907 3.9980697e+00 3.7817119e+00 3.9443662e+00 9.2938393e+00
   -3.748 4.3677783e+00 4.1251492e+00 4.3046437e+00 1.0386626e+01
   -3.590 4.7685674e+00 4.4968060e+00 4.6947648e+00 1.1616855e+01
   -3.431 5.2023499e+00 4.8983600e+00 5.1165348e+00 1.3003721e+01
   -3.272 5.6709720e+00 5.3314258e+00 5.5716970e+00 1.4569555e+01
   -3.114 6.1761467e+00 5.7974962e+00 6.0618728e+00 1.6340458e+01
   -2.955 6.7193665e+00 6.2978659e+00 6.5884797e+00 1.8347098e+01
   -2.796 7.3017824e+00 6.8335284e+00 7.1526245e+00 2.0625731e+01
   -2.638 7.9240491e+00 7.4050418e+00 7.7549600e+00 2.3219512e+01
   -2.479 8.5861159e+00 8.0123494e+00 8.3954964e+00 2.6180218e+01
   -2.321 9.2869520e+00 8.6545431e+00 9.0733501e+00 2.9570548e+01
   -2.162 1.0024173e+01 9.3295458e+00 9.7864075e+00 3.3467246e+01
   -2.003 1.0793548e+01 1.0033685e+01 1.0530872e+01 3.7965442e+01
   -1.845 1.1588332e+01 1.0761114e+01 1.1300650e+01 4.3184832e+01
   -1.686 1.2398334e+01 1.1503008e+01 1.2086496e+01 4.9278753e+01
   -1.528 1.3208632e+01 1.2246441e+01 1.2874822e+01 5.6447936e+01
   -1.369 1.3997729e+01 1.2972772e+01 1.3645975e+01 6.4962224e+01
   -1.210 1.4734860e+01 1.3655238e+01 1.4371689e+01 7.5196542e+01
   -1.052 1.5375877e+01 1.4255274e+01 1.5011171e+01 8.7694045e+01
   -0.893 1.5856689e+01 1.4716517e+01 1.5504739e+01 1.0328547e+02
   -0.734 1.6082019e+01 1.4954413e+01 1.5762802e+01 1.2333715e+02
   -0.576 1.5904252e+01 1.4836308e+01 1.5644779e+01 1.5033772e+02
   -0.417 1.5077528e+01 1.4137502e+01 1.4912621e+01 1.8957325e+02
   -0.259 1.3131925e+01 1.2418816e+01 1.3101516e+01 2.5564455e+02
   -0.100 8.8179095e+00 8.4778541e+00 8.9412187e+00 4.2229552e+02
