# Supplementary material for: Controlling light emission from semiconductor nanoplatelets using surface chemistry
Source: Nat Commun. 2024 Sep 4;15:7737. doi: 10.1038/s41467-024-51842-4 (PMC11374790; doi:10.1038/s41467-024-51842-4)
Supplement: Supplementary file 4 — Supplementary Data 1 [file 41467_2024_51842_MOESM4_ESM.zip › Ligand_fluctuation_python/Data_files/e_Asmall_2ML.txt]

# e (meV) A full        f at center   cylindrical   analytic
 -111.114 6.1701568e-04 6.3230127e-04 6.3433448e-04 6.6031013e-04
 -109.992 6.8044766e-04 6.9734654e-04 6.9961143e-04 7.2845513e-04
 -108.871 7.5042789e-04 7.6911106e-04 7.7163437e-04 8.0366872e-04
 -107.750 8.2763561e-04 8.4829239e-04 8.5110399e-04 8.8668863e-04
 -106.628 9.1282120e-04 9.3566090e-04 9.3879417e-04 9.7833015e-04
 -105.507 1.0068132e-03 1.0320675e-03 1.0355598e-03 1.0794944e-03
 -104.385 1.1105268e-03 1.1384520e-03 1.1423450e-03 1.1911774e-03
 -103.264 1.2249727e-03 1.2558527e-03 1.2601930e-03 1.3144802e-03
 -102.143 1.3512677e-03 1.3854166e-03 1.3902563e-03 1.4506200e-03
 -101.021 1.4906454e-03 1.5284106e-03 1.5338082e-03 1.6009427e-03
  -99.900 1.6444684e-03 1.6862350e-03 1.6922556e-03 1.7669365e-03
  -98.779 1.8142430e-03 1.8604366e-03 1.8671534e-03 1.9502470e-03
  -97.657 2.0016331e-03 2.0527250e-03 2.0602196e-03 2.1526943e-03
  -96.536 2.2084770e-03 2.2649893e-03 2.2733533e-03 2.3762915e-03
  -95.415 2.4368076e-03 2.4993175e-03 2.5086533e-03 2.6232657e-03
  -94.293 2.6888701e-03 2.7580173e-03 2.7684398e-03 2.8960806e-03
  -93.172 2.9671474e-03 3.0436399e-03 3.0552776e-03 3.1974622e-03
  -92.051 3.2743833e-03 3.3590053e-03 3.3720025e-03 3.5304270e-03
  -90.929 3.6136125e-03 3.7072315e-03 3.7217497e-03 3.8983136e-03
  -89.808 3.9881892e-03 4.0917659e-03 4.1079863e-03 4.3048172e-03
  -88.687 4.4018219e-03 4.5164207e-03 4.5345465e-03 4.7540284e-03
  -87.565 4.8586130e-03 4.9854114e-03 5.0056707e-03 5.2504761e-03
  -86.444 5.3630986e-03 5.5034009e-03 5.5260495e-03 5.7991751e-03
  -85.323 5.9202953e-03 6.0755465e-03 6.1008717e-03 6.4056793e-03
  -84.201 6.5357559e-03 6.7075532e-03 6.7358777e-03 7.0761400e-03
  -83.080 7.2156157e-03 7.4057330e-03 7.4374191e-03 7.8173718e-03
  -81.958 7.9666722e-03 8.1770696e-03 8.2125245e-03 8.6369249e-03
  -80.837 8.7964405e-03 9.0292910e-03 9.0689726e-03 9.5431660e-03
  -79.716 9.7132363e-03 9.9709499e-03 1.0015373e-02 1.0545368e-02
  -78.594 1.0726278e-02 1.1011513e-02 1.1061256e-02 1.1653811e-02
  -77.473 1.1845748e-02 1.2161459e-02 1.2217174e-02 1.2879892e-02
  -76.352 1.3082932e-02 1.3432389e-02 1.3494810e-02 1.4236250e-02
  -75.230 1.4450331e-02 1.4837149e-02 1.4907102e-02 1.5736903e-02
  -74.109 1.5961776e-02 1.6389964e-02 1.6468379e-02 1.7397403e-02
  -72.988 1.7632595e-02 1.8106588e-02 1.8194516e-02 1.9235007e-02
  -71.866 1.9479759e-02 2.0004475e-02 2.0103097e-02 2.1268866e-02
  -70.745 2.1522076e-02 2.2102957e-02 2.2213609e-02 2.3520243e-02
  -69.624 2.3780386e-02 2.4423458e-02 2.4547646e-02 2.6012746e-02
  -68.502 2.6277783e-02 2.6989718e-02 2.7129142e-02 2.8772596e-02
  -67.381 2.9039864e-02 2.9828050e-02 2.9984632e-02 3.1828923e-02
  -66.260 3.2095015e-02 3.2967623e-02 3.3143536e-02 3.5214097e-02
  -65.138 3.5474695e-02 3.6440781e-02 3.6638479e-02 3.8964102e-02
  -64.017 3.9213807e-02 4.0283386e-02 4.0505650e-02 4.3118946e-02
  -62.896 4.3351063e-02 4.4535219e-02 4.4785195e-02 4.7723129e-02
  -61.774 4.7929387e-02 4.9240407e-02 4.9521660e-02 5.2826161e-02
  -60.653 5.2996547e-02 5.4447912e-02 5.4764482e-02 5.8483147e-02
  -59.532 5.8605313e-02 6.0212073e-02 6.0568543e-02 6.4755440e-02
  -58.410 6.4814467e-02 6.6593204e-02 6.6994775e-02 7.1711376e-02
  -57.289 7.1689221e-02 7.3658269e-02 7.4110847e-02 7.9427098e-02
  -56.167 7.9302014e-02 8.1481630e-02 8.1991929e-02 8.7987482e-02
  -55.046 8.7733341e-02 9.0145883e-02 9.0721538e-02 9.7487187e-02
  -53.925 9.7072694e-02 9.9742795e-02 1.0039249e-01 1.0803182e-01
  -52.803 1.0741910e-01 1.1037434e-01 1.1110798e-01 1.1973927e-01
  -51.682 1.1888370e-01 1.2215386e-01 1.2298274e-01 1.3274122e-01
  -50.561 1.3158920e-01 1.3520740e-01 1.3614437e-01 1.4718478e-01
  -49.439 1.4567241e-01 1.4967509e-01 1.5073488e-01 1.6323447e-01
  -48.318 1.6128560e-01 1.6571287e-01 1.6691227e-01 1.8107435e-01
  -47.197 1.7859858e-01 1.8349422e-01 1.8485246e-01 2.0091050e-01
  -46.075 1.9779959e-01 2.0321227e-01 2.0475136e-01 2.2297376e-01
  -44.954 2.1909926e-01 2.2508202e-01 2.2682722e-01 2.4752298e-01
  -43.833 2.4273206e-01 2.4934296e-01 2.5132324e-01 2.7484861e-01
  -42.711 2.6895945e-01 2.7626189e-01 2.7851054e-01 3.0527680e-01
  -41.590 2.9807306e-01 3.0613616e-01 3.0869147e-01 3.3917422e-01
  -40.469 3.3039838e-01 3.3929728e-01 3.4220335e-01 3.7695341e-01
  -39.347 3.6629875e-01 3.7611492e-01 3.7942263e-01 4.1907905e-01
  -38.226 4.0618018e-01 4.1700154e-01 4.2076961e-01 4.6607516e-01
  -37.105 4.5049634e-01 4.6241739e-01 4.6671375e-01 5.1853341e-01
  -35.983 4.9975442e-01 5.1287630e-01 5.1777963e-01 5.7712270e-01
  -34.862 5.5452203e-01 5.6895208e-01 5.7455361e-01 6.4260045e-01
  -33.740 6.1543423e-01 6.3128570e-01 6.3769147e-01 7.1582556e-01
  -32.619 6.8320287e-01 7.0059345e-01 7.0792683e-01 7.9777379e-01
  -31.498 7.5862528e-01 7.7767591e-01 7.8608076e-01 8.8955570e-01
  -30.376 8.4259575e-01 8.6342817e-01 8.7307251e-01 9.9243796e-01
  -29.255 9.3611713e-01 9.5885110e-01 9.6993158e-01 1.1078686e+00
  -28.134 1.0403162e+00 1.0650641e+00 1.0778113e+00 1.2375071e+00
  -27.012 1.1564579e+00 1.1833188e+00 1.1980038e+00 1.3832607e+00
  -25.891 1.2859639e+00 1.3150151e+00 1.3319570e+00 1.5473284e+00
  -24.770 1.4304331e+00 1.4617176e+00 1.4812934e+00 1.7322540e+00
  -23.648 1.5916629e+00 1.6251744e+00 1.6478301e+00 1.9409922e+00
  -22.527 1.7716769e+00 1.8073364e+00 1.8336012e+00 2.1769896e+00
  -21.406 1.9727500e+00 2.0103783e+00 2.0408817e+00 2.4442871e+00
  -20.284 2.1974413e+00 2.2367183e+00 2.2722113e+00 2.7476491e+00
  -19.163 2.4486226e+00 2.4890379e+00 2.5304187e+00 3.0927293e+00
  -18.042 2.7295182e+00 2.7702967e+00 2.8186428e+00 3.4862866e+00
  -16.920 3.0437308e+00 3.0837401e+00 3.1403472e+00 3.9364713e+00
  -15.799 3.3952689e+00 3.4328918e+00 3.4993226e+00 4.4532093e+00
  -14.678 3.7885643e+00 3.8215208e+00 3.8996645e+00 5.0487313e+00
  -13.556 4.2284321e+00 4.2535633e+00 4.3457088e+00 5.7383180e+00
  -12.435 4.7200200e+00 4.7329677e+00 4.8418918e+00 6.5413765e+00
  -11.313 5.2686062e+00 5.2634047e+00 5.3924768e+00 7.4830479e+00
  -10.192 5.8791902e+00 5.8477425e+00 6.0010443e+00 8.5966960e+00
   -9.071 6.5557619e+00 6.4870978e+00 6.6695480e+00 9.9279346e+00
   -7.949 7.2996093e+00 7.1791015e+00 7.3965589e+00 1.1541499e+01
   -6.828 8.1061642e+00 7.9146383e+00 8.1739155e+00 1.3533772e+01
   -5.707 8.9582249e+00 8.6714524e+00 8.9800664e+00 1.6057622e+01
   -4.585 9.8109466e+00 9.4007568e+00 9.7659776e+00 1.9377461e+01
   -3.464 1.0555449e+01 9.9963060e+00 1.0422295e+01 2.4012011e+01
   -2.343 1.0917350e+01 1.0210749e+01 1.0689993e+01 3.1205576e+01
   -1.221 1.0089671e+01 9.3518262e+00 9.8352999e+00 4.5355478e+01
   -0.100 3.5397230e+00 3.3948569e+00 3.5806678e+00 1.4612736e+02
