# Supplementary material for: Controlling light emission from semiconductor nanoplatelets using surface chemistry
Source: Nat Commun. 2024 Sep 4;15:7737. doi: 10.1038/s41467-024-51842-4 (PMC11374790; doi:10.1038/s41467-024-51842-4)
Supplement: Supplementary file 4 — Supplementary Data 1 [file 41467_2024_51842_MOESM4_ESM.zip › Ligand_fluctuation_python/Data_files/Asmall_input_6ML.yaml]

M                    : 0.3442613
W                    : 0.84314879
Lx                   : 30.0
Ly                   : 30.0
# e                    : -17.155715862623765
epsrel               : 1.0e-4
integrate_over_Xf_Yf : True
emin                 : -08.4314879
emax                 : -0.05
enum                 : 100
fout                 : "e_Asmall_6ML.txt"
