# Supplementary material for: Controlling light emission from semiconductor nanoplatelets using surface chemistry
Source: Nat Commun. 2024 Sep 4;15:7737. doi: 10.1038/s41467-024-51842-4 (PMC11374790; doi:10.1038/s41467-024-51842-4)
Supplement: Supplementary file 4 — Supplementary Data 1 [file 41467_2024_51842_MOESM4_ESM.zip › Ligand_fluctuation_python/Data_files/e_Asmall_4ML.txt]

# e (meV) A full        f at center   cylindrical   analytic
  -19.899 2.8476180e-03 2.8887757e-03 2.9399100e-03 3.6871420e-03
  -19.699 3.1343638e-03 3.1787896e-03 3.2355085e-03 4.0660110e-03
  -19.499 3.4500147e-03 3.4979286e-03 3.5608454e-03 4.4840090e-03
  -19.299 3.7974874e-03 3.8491175e-03 3.9189137e-03 4.9452022e-03
  -19.099 4.1799926e-03 4.2355751e-03 4.3130071e-03 5.4540822e-03
  -18.899 4.6010683e-03 4.6608429e-03 4.7467511e-03 6.0156116e-03
  -18.699 5.0646011e-03 5.1288179e-03 5.2241356e-03 6.6352732e-03
  -18.499 5.5748797e-03 5.6437881e-03 5.7495521e-03 7.3191254e-03
  -18.299 6.1366233e-03 6.2104719e-03 6.3278339e-03 8.0738634e-03
  -18.099 6.7550248e-03 6.8340606e-03 6.9643001e-03 8.9068864e-03
  -17.899 7.4358040e-03 7.5202663e-03 7.6648048e-03 9.8263727e-03
  -17.699 8.1852572e-03 8.2753740e-03 8.4357909e-03 1.0841363e-02
  -17.499 9.0103172e-03 9.1062985e-03 9.2843488e-03 1.1961850e-02
  -17.299 9.9186164e-03 1.0020648e-02 1.0218281e-02 1.3198884e-02
  -17.099 1.0918553e-02 1.1026791e-02 1.1246176e-02 1.4564683e-02
  -16.899 1.2019386e-02 1.2133939e-02 1.2377482e-02 1.6072759e-02
  -16.699 1.3231294e-02 1.3352220e-02 1.3622600e-02 1.7738054e-02
  -16.499 1.4565522e-02 1.4692779e-02 1.4992971e-02 1.9577097e-02
  -16.299 1.6034364e-02 1.6167877e-02 1.6501188e-02 2.1608173e-02
  -16.099 1.7651432e-02 1.7791001e-02 1.8161108e-02 2.3851512e-02
  -15.899 1.9431690e-02 1.9576984e-02 1.9987974e-02 2.6329500e-02
  -15.699 2.1391607e-02 2.1542146e-02 2.1998563e-02 2.9066910e-02
  -15.499 2.3549316e-02 2.3704433e-02 2.4211331e-02 3.2091160e-02
  -15.299 2.5924777e-02 2.6083586e-02 2.6646583e-02 3.5432604e-02
  -15.099 2.8539964e-02 2.8701316e-02 2.9326658e-02 3.9124845e-02
  -14.899 3.1419060e-02 3.1581499e-02 3.2276134e-02 4.3205095e-02
  -14.699 3.4588694e-02 3.4750390e-02 3.5522044e-02 4.7714561e-02
  -14.499 3.8078173e-02 3.8236862e-02 3.9094129e-02 5.2698892e-02
  -14.299 4.1919747e-02 4.2072660e-02 4.3025098e-02 5.8208655e-02
  -14.099 4.6148921e-02 4.6292690e-02 4.7350929e-02 6.4299882e-02
  -13.899 5.0804764e-02 5.0935326e-02 5.2111191e-02 7.1034669e-02
  -13.699 5.5930279e-02 5.6042751e-02 5.7349398e-02 7.8481847e-02
  -13.499 6.1572787e-02 6.1661338e-02 6.3113402e-02 8.6717725e-02
  -13.299 6.7784362e-02 6.7842054e-02 6.9455816e-02 9.5826918e-02
  -13.099 7.4622300e-02 7.4640913e-02 7.6434489e-02 1.0590328e-01
  -12.899 8.2149647e-02 8.2119471e-02 8.4113015e-02 1.1705092e-01
  -12.699 9.0435761e-02 9.0345362e-02 9.2561302e-02 1.2938536e-01
  -12.499 9.9556949e-02 9.9392898e-02 1.0185619e-01 1.4303482e-01
  -12.299 1.0959715e-01 1.0934370e-01 1.1208211e-01 1.5814163e-01
  -12.099 1.2064867e-01 1.2028744e-01 1.2333187e-01 1.7486384e-01
  -11.899 1.3281306e-01 1.3232258e-01 1.3570741e-01 1.9337702e-01
  -11.699 1.4620153e-01 1.4555723e-01 1.4932074e-01 2.1387621e-01
  -11.499 1.6093768e-01 1.6011008e-01 1.6429486e-01 2.3657817e-01
  -11.299 1.7715606e-01 1.7611144e-01 1.8076488e-01 2.6172387e-01
  -11.099 1.9500504e-01 1.9370427e-01 1.9887912e-01 2.8958130e-01
  -10.899 2.1464766e-01 2.1304545e-01 2.1880042e-01 3.2044857e-01
  -10.699 2.3626309e-01 2.3430706e-01 2.4070748e-01 3.5465741e-01
  -10.499 2.6004814e-01 2.5767781e-01 2.6479639e-01 3.9257714e-01
  -10.299 2.8621903e-01 2.8336462e-01 2.9128227e-01 4.3461902e-01
  -10.099 3.1501314e-01 3.1159424e-01 3.2040101e-01 4.8124128e-01
   -9.899 3.4669111e-01 3.4261515e-01 3.5241124e-01 5.3295466e-01
   -9.699 3.8153897e-01 3.7669948e-01 3.8759638e-01 5.9032868e-01
   -9.499 4.1987056e-01 4.1414521e-01 4.2626698e-01 6.5399874e-01
   -9.299 4.6203018e-01 4.5527843e-01 4.6876310e-01 7.2467408e-01
   -9.099 5.0839517e-01 5.0045587e-01 5.1545698e-01 8.0314680e-01
   -8.899 5.5937909e-01 5.5006756e-01 5.6675593e-01 8.9030202e-01
   -8.699 6.1543503e-01 6.0453973e-01 6.2310531e-01 9.8712947e-01
   -8.499 6.7705896e-01 6.6433786e-01 6.8499191e-01 1.0947365e+00
   -8.299 7.4479363e-01 7.2996997e-01 7.5294736e-01 1.2143629e+00
   -8.099 8.1923234e-01 8.0199008e-01 8.2755191e-01 1.3473978e+00
   -7.899 9.0102371e-01 8.8100191e-01 9.0943837e-01 1.4953990e+00
   -7.700 9.9087558e-01 9.6766272e-01 9.9929621e-01 1.6601145e+00
   -7.500 1.0895603e+00 1.0626873e+00 1.0978760e+00 1.8435081e+00
   -7.300 1.1979191e+00 1.1668523e+00 1.2059937e+00 2.0477875e+00
   -7.100 1.3168679e+00 1.2810000e+00 1.3245356e+00 2.2754377e+00
   -6.900 1.4474022e+00 1.4060434e+00 1.4544628e+00 2.5292588e+00
   -6.700 1.5906022e+00 1.5429695e+00 1.5968157e+00 2.8124094e+00
   -6.500 1.7476384e+00 1.6928440e+00 1.7527188e+00 3.1284577e+00
   -6.300 1.9197766e+00 1.8568151e+00 1.9233848e+00 3.4814401e+00
   -6.100 2.1083816e+00 2.0361162e+00 2.1101185e+00 3.8759295e+00
   -5.900 2.3149220e+00 2.2320692e+00 2.3143195e+00 4.3171154e+00
   -5.700 2.5409729e+00 2.4460853e+00 2.5374845e+00 4.8108982e+00
   -5.500 2.7882162e+00 2.6796655e+00 2.7812074e+00 5.3639994e+00
   -5.300 3.0584407e+00 2.9343982e+00 3.0471781e+00 5.9840937e+00
   -5.100 3.3535381e+00 3.2119549e+00 3.3371778e+00 6.6799646e+00
   -4.900 3.6754945e+00 3.5140817e+00 3.6530709e+00 7.4616925e+00
   -4.700 4.0263796e+00 3.8425860e+00 3.9967918e+00 8.3408806e+00
   -4.500 4.4083231e+00 4.1993177e+00 4.3703256e+00 9.3309299e+00
   -4.300 4.8234881e+00 4.5861410e+00 4.7756793e+00 1.0447375e+01
   -4.100 5.2740273e+00 5.0048965e+00 5.2148422e+00 1.1708301e+01
   -3.900 5.7620249e+00 5.4573479e+00 5.6897314e+00 1.3134861e+01
   -3.700 6.2894167e+00 5.9451111e+00 6.2021164e+00 1.4751930e+01
   -3.500 6.8578799e+00 6.4695571e+00 6.7535186e+00 1.6588941e+01
   -3.300 7.4686829e+00 7.0316824e+00 7.3450745e+00 1.8680962e+01
   -3.100 8.1224854e+00 7.6319346e+00 7.9773518e+00 2.1070120e+01
   -2.900 8.8190643e+00 8.2699774e+00 8.6501017e+00 2.3807495e+01
   -2.700 9.5569416e+00 8.9443724e+00 9.3619214e+00 2.6955707e+01
   -2.500 1.0332879e+01 9.6521456e+00 1.0109795e+01 3.0592519e+01
   -2.300 1.1141175e+01 1.0388190e+01 1.0888460e+01 3.4815992e+01
   -2.100 1.1972691e+01 1.1144431e+01 1.1689520e+01 3.9752068e+01
   -1.900 1.2813464e+01 1.1908642e+01 1.2500182e+01 4.5566141e+01
   -1.700 1.3642713e+01 1.2662716e+01 1.3301425e+01 5.2481414e+01
   -1.500 1.4429855e+01 1.3380078e+01 1.4065240e+01 6.0809518e+01
   -1.300 1.5129918e+01 1.4021653e+01 1.4750345e+01 7.1004745e+01
   -1.100 1.5676103e+01 1.4529230e+01 1.5295128e+01 8.3767649e+01
   -0.900 1.5966886e+01 1.4813772e+01 1.5605235e+01 1.0026353e+02
   -0.700 1.5841377e+01 1.4732623e+01 1.5529393e+01 1.2264986e+02
   -0.500 1.5024623e+01 1.4037889e+01 1.4804755e+01 1.5563016e+02
   -0.300 1.2972075e+01 1.2226469e+01 1.2898376e+01 2.1285285e+02
   -0.100 8.1084155e+00 7.7911984e+00 8.2171806e+00 3.7482272e+02
