# Supplementary material for: Controlling light emission from semiconductor nanoplatelets using surface chemistry
Source: Nat Commun. 2024 Sep 4;15:7737. doi: 10.1038/s41467-024-51842-4 (PMC11374790; doi:10.1038/s41467-024-51842-4)
Supplement: Supplementary file 4 — Supplementary Data 1 [file 41467_2024_51842_MOESM4_ESM.zip › Ligand_fluctuation_python/Data_files/e_Asmall_6ML.txt]

# e (meV) A full        f at center   cylindrical   analytic
   -8.431 5.2071536e-03 5.0914909e-03 5.2558155e-03 8.7018351e-03
   -8.347 5.7208685e-03 5.5910815e-03 5.7724404e-03 9.5951307e-03
   -8.262 6.2851553e-03 6.1395542e-03 6.3397122e-03 1.0580597e-02
   -8.178 6.9049768e-03 6.7416731e-03 6.9625778e-03 1.1667801e-02
   -8.093 7.5857811e-03 7.4026644e-03 7.6464646e-03 1.2867314e-02
   -8.008 8.3335487e-03 8.1282606e-03 8.3973275e-03 1.4190812e-02
   -7.924 9.1548421e-03 8.9247490e-03 9.2216990e-03 1.5651193e-02
   -7.839 1.0056865e-02 9.7990253e-03 1.0126745e-02 1.7262709e-02
   -7.754 1.1047523e-02 1.0758652e-02 1.1120326e-02 1.9041110e-02
   -7.670 1.2135493e-02 1.1811920e-02 1.2211064e-02 2.1003798e-02
   -7.585 1.3330293e-02 1.2967925e-02 1.3408414e-02 2.3170006e-02
   -7.500 1.4642369e-02 1.4236635e-02 1.4722747e-02 2.5560994e-02
   -7.416 1.6083183e-02 1.5628980e-02 1.6165433e-02 2.8200261e-02
   -7.331 1.7665307e-02 1.7156943e-02 1.7748943e-02 3.1113786e-02
   -7.246 1.9402534e-02 1.8833659e-02 1.9486948e-02 3.4330292e-02
   -7.162 2.1309995e-02 2.0673525e-02 2.1394436e-02 3.7881540e-02
   -7.077 2.3404284e-02 2.2692317e-02 2.3487837e-02 4.1802654e-02
   -6.992 2.5703600e-02 2.4907328e-02 2.5785161e-02 4.6132482e-02
   -6.908 2.8227907e-02 2.7337503e-02 2.8306149e-02 5.0913993e-02
   -6.823 3.0999086e-02 3.0003600e-02 3.1072433e-02 5.6194725e-02
   -6.738 3.4041133e-02 3.2928363e-02 3.4107717e-02 6.2027274e-02
   -6.654 3.7380357e-02 3.6136700e-02 3.7437975e-02 6.8469842e-02
   -6.569 4.1045592e-02 3.9655898e-02 4.1091661e-02 7.5586841e-02
   -6.484 4.5068448e-02 4.3515836e-02 4.5099945e-02 8.3449567e-02
   -6.400 4.9483562e-02 4.7749233e-02 4.9496967e-02 9.2136947e-02
   -6.315 5.4328891e-02 5.2391911e-02 5.4320115e-02 1.0173637e-01
   -6.230 5.9646024e-02 5.7483085e-02 5.9610326e-02 1.1234460e-01
   -6.146 6.5480519e-02 6.3065677e-02 6.5412424e-02 1.2406883e-01
   -6.061 7.1882273e-02 6.9186659e-02 7.1775470e-02 1.3702777e-01
   -5.976 7.8905937e-02 7.5897427e-02 7.8753166e-02 1.5135297e-01
   -5.892 8.6611350e-02 8.3254210e-02 8.6404274e-02 1.6719018e-01
   -5.807 9.5064023e-02 9.1318511e-02 9.4793090e-02 1.8470097e-01
   -5.722 1.0433566e-01 1.0015759e-01 1.0398994e-01 2.0406441e-01
   -5.638 1.1450475e-01 1.0984498e-01 1.1407176e-01 2.2547908e-01
   -5.553 1.2565714e-01 1.2046109e-01 1.2512265e-01 2.4916517e-01
   -5.468 1.3788676e-01 1.3209376e-01 1.3723456e-01 2.7536697e-01
   -5.384 1.5129631e-01 1.4483900e-01 1.5050800e-01 3.0435548e-01
   -5.299 1.6599816e-01 1.5880170e-01 1.6505280e-01 3.3643145e-01
   -5.214 1.8211508e-01 1.7409636e-01 1.8098892e-01 3.7192873e-01
   -5.130 1.9978123e-01 1.9084806e-01 1.9844740e-01 4.1121799e-01
   -5.045 2.1914320e-01 2.0919327e-01 2.1757129e-01 4.5471089e-01
   -4.960 2.4036109e-01 2.2928093e-01 2.3851675e-01 5.0286476e-01
   -4.876 2.6360973e-01 2.5127349e-01 2.6145417e-01 5.5618779e-01
   -4.791 2.8907986e-01 2.7534809e-01 2.8656938e-01 6.1524490e-01
   -4.706 3.1697967e-01 3.0169784e-01 3.1406504e-01 6.8066420e-01
   -4.622 3.4753616e-01 3.3053311e-01 3.4416201e-01 7.5314438e-01
   -4.537 3.8099682e-01 3.6208305e-01 3.7710092e-01 8.3346284e-01
   -4.452 4.1763127e-01 3.9659710e-01 4.1314383e-01 9.2248494e-01
   -4.368 4.5773321e-01 4.3434669e-01 4.5257597e-01 1.0211742e+00
   -4.283 5.0162233e-01 4.7562700e-01 4.9570765e-01 1.1306042e+00
   -4.198 5.4964638e-01 5.2075889e-01 5.4287626e-01 1.2519712e+00
   -4.114 6.0218349e-01 5.7009090e-01 5.9444846e-01 1.3866090e+00
   -4.029 6.5964451e-01 6.2400136e-01 6.5082241e-01 1.5360056e+00
   -3.944 7.2247549e-01 6.8290075e-01 7.1243019e-01 1.7018217e+00
   -3.860 7.9116040e-01 7.4723396e-01 7.7974036e-01 1.8859118e+00
   -3.775 8.6622366e-01 8.1748290e-01 8.5326057e-01 2.0903479e+00
   -3.690 9.4823342e-01 8.9416901e-01 9.3354042e-01 2.3174464e+00
   -3.606 1.0378042e+00 9.7785601e-01 1.0211742e+00 2.5697988e+00
   -3.521 1.1356001e+00 1.0691526e+00 1.1168040e+00 2.8503064e+00
   -3.436 1.2423379e+00 1.1687155e+00 1.2211227e+00 3.1622190e+00
   -3.352 1.3587901e+00 1.2772519e+00 1.3348767e+00 3.5091807e+00
   -3.267 1.4857882e+00 1.3955224e+00 1.4588696e+00 3.8952801e+00
   -3.182 1.6242253e+00 1.5243441e+00 1.5939643e+00 4.3251095e+00
   -3.098 1.7750595e+00 1.6645927e+00 1.7410864e+00 4.8038309e+00
   -3.013 1.9393155e+00 1.8172048e+00 1.9012264e+00 5.3372538e+00
   -2.928 2.1180876e+00 1.9831803e+00 2.0754422e+00 5.9319227e+00
   -2.844 2.3125403e+00 2.1635834e+00 2.2648601e+00 6.5952195e+00
   -2.759 2.5239099e+00 2.3595436e+00 2.4706763e+00 7.3354812e+00
   -2.675 2.7535031e+00 2.5722554e+00 2.6941566e+00 8.1621367e+00
   -2.590 3.0026957e+00 2.8029773e+00 2.9366349e+00 9.0858663e+00
   -2.505 3.2729291e+00 3.0530285e+00 3.1995107e+00 1.0118788e+01
   -2.421 3.5657039e+00 3.3237842e+00 3.4842438e+00 1.1274675e+01
   -2.336 3.8825716e+00 3.6166683e+00 3.7923467e+00 1.2569216e+01
   -2.251 4.2251206e+00 3.9331431e+00 4.1253738e+00 1.4020316e+01
   -2.167 4.5949616e+00 4.2746941e+00 4.4849058e+00 1.5648464e+01
   -2.082 4.9937020e+00 4.6428110e+00 4.8725292e+00 1.7477167e+01
   -1.997 5.4229164e+00 5.0389611e+00 5.2898087e+00 1.9533471e+01
   -1.913 5.8841064e+00 5.4645553e+00 5.7382515e+00 2.1848603e+01
   -1.828 6.3786482e+00 5.9209037e+00 6.2192596e+00 2.4458748e+01
   -1.743 6.9077269e+00 6.4091576e+00 6.7340697e+00 2.7406010e+01
   -1.659 7.4722498e+00 6.9302359e+00 7.2836746e+00 3.0739612e+01
   -1.574 8.0727367e+00 7.4847295e+00 7.8687219e+00 3.4517408e+01
   -1.489 8.7091795e+00 8.0727785e+00 8.4893846e+00 3.8807806e+01
   -1.405 9.3808608e+00 8.6939143e+00 9.1451935e+00 4.3692260e+01
   -1.320 1.0086122e+01 9.3468552e+00 9.8348203e+00 4.9268532e+01
   -1.235 1.0822063e+01 1.0029240e+01 1.0555796e+01 5.5655056e+01
   -1.151 1.1584147e+01 1.0737282e+01 1.1304143e+01 6.2996860e+01
   -1.066 1.2365690e+01 1.1465306e+01 1.2073885e+01 7.1473820e+01
   -0.981 1.3157179e+01 1.2205136e+01 1.2856398e+01 8.1312414e+01
   -0.897 1.3945342e+01 1.2945256e+01 1.3639520e+01 9.2802997e+01
   -0.812 1.4711891e+01 1.3669654e+01 1.4406329e+01 1.0632603e+02
   -0.727 1.5431729e+01 1.4356176e+01 1.5133390e+01 1.2239358e+02
   -0.643 1.6070368e+01 1.4974107e+01 1.5788208e+01 1.4171815e+02
   -0.558 1.6580012e+01 1.5480491e+01 1.6325321e+01 1.6533392e+02
   -0.473 1.6893310e+01 1.5814177e+01 1.6680012e+01 1.9482651e+02
   -0.389 1.6912663e+01 1.5885531e+01 1.6757431e+01 2.3281279e+02
   -0.304 1.6489933e+01 1.5556706e+01 1.6411769e+01 2.8408247e+02
   -0.219 1.5381870e+01 1.4597876e+01 1.5400078e+01 3.5888870e+02
   -0.135 1.3125391e+01 1.2563752e+01 1.3252097e+01 4.8596694e+02
   -0.050 8.4635139e+00 8.2213334e+00 8.6674094e+00 8.1692037e+02
