# Supplementary material for: Controlling light emission from semiconductor nanoplatelets using surface chemistry
Source: Nat Commun. 2024 Sep 4;15:7737. doi: 10.1038/s41467-024-51842-4 (PMC11374790; doi:10.1038/s41467-024-51842-4)
Supplement: Supplementary file 5 — Source Data [file 41467_2024_51842_MOESM5_ESM.zip]

Archive with 12 entries (12 files):
- Fig_4d.txt
- Fig_1c.txt
- Fig_1d.txt
- Fig_2a.txt
- Fig_2b.txt
- Fig_2c.txt
- Fig_3a.txt
- Fig_3b.txt
- Fig_3c.txt
- Fig_4a.txt
- Fig_4b.txt
- Fig_4c.txt
