# Supplementary material for: Controlling light emission from semiconductor nanoplatelets using surface chemistry
Source: Nat Commun. 2024 Sep 4;15:7737. doi: 10.1038/s41467-024-51842-4 (PMC11374790; doi:10.1038/s41467-024-51842-4)
Supplement: Supplementary file 5 — Source Data [file 41467_2024_51842_MOESM5_ESM.zip › Fig_4d.txt]

# Average lifetime, 2 monolayers
2.000000000000000000e+00 1.688687977331346554e+86
4.000000000000000000e+00 2.308910972380578356e+42
6.000000000000000000e+00 5.517508432473955590e+27
8.000000000000000000e+00 2.695796724170001940e+20
1.000000000000000000e+01 1.106279783723601400e+16
1.200000000000000000e+01 1.315681824146030859e+13
1.400000000000000000e+01 1.071318718319374695e+11
1.600000000000000000e+01 2.903054312544514656e+09
1.800000000000000000e+01 1.753462269208279848e+08
2.000000000000000000e+01 1.856109822790001333e+07
2.200000000000000000e+01 2.954712536723771598e+06
2.400000000000000000e+01 6.387371332210220862e+05
2.600000000000000000e+01 1.747230249218197714e+05
2.800000000000000000e+01 5.750249270580935990e+04
3.000000000000000000e+01 2.194130664306010658e+04
3.200000000000000000e+01 9.441152364290028345e+03
3.400000000000000000e+01 4.484942917439931989e+03
3.600000000000000000e+01 2.313601525203927849e+03
3.800000000000000000e+01 1.279242750131537832e+03
4.000000000000000000e+01 7.502958925370355701e+02
4.200000000000000000e+01 4.628646925440932023e+02
4.400000000000000000e+01 2.982743653239241439e+02
4.600000000000000000e+01 1.996355243156950792e+02
4.800000000000000000e+01 1.381184967164091120e+02
5.000000000000000000e+01 9.838299375776198019e+01
5.200000000000000000e+01 7.190696337083710432e+01
5.400000000000000000e+01 5.377127807763684331e+01
5.600000000000000000e+01 4.103766188879782817e+01
5.800000000000000000e+01 3.189643498561099122e+01
6.000000000000000000e+01 2.520128074276179575e+01
6.200000000000000000e+01 2.020790499870656731e+01
6.400000000000000000e+01 1.642211500653106526e+01
6.600000000000000000e+01 1.350857437064852640e+01
6.800000000000000000e+01 1.123545892698675708e+01
7.000000000000000000e+01 9.439678144457563036e+00
7.200000000000000000e+01 8.004634065451913472e+00
7.400000000000000000e+01 6.845718631646823482e+00
7.600000000000000000e+01 5.900653660911993725e+00
7.800000000000000000e+01 5.123134623383675645e+00
8.000000000000000000e+01 4.478118795350199299e+00
8.200000000000000000e+01 3.938946771506540045e+00
8.400000000000000000e+01 3.485065607885184491e+00
8.600000000000000000e+01 3.100483060843718164e+00
8.800000000000000000e+01 2.772640821727752947e+00
9.000000000000000000e+01 2.491586191073524859e+00
9.200000000000000000e+01 2.249387200752671401e+00
9.400000000000000000e+01 2.039645517293099175e+00
9.600000000000000000e+01 1.857180022480562798e+00
9.800000000000000000e+01 1.697762468755010135e+00
1.000000000000000000e+02 1.557920005292389165e+00
1.020000000000000000e+02 1.434782923172833957e+00
1.040000000000000000e+02 1.325966375661662422e+00
1.060000000000000000e+02 1.229477825383854306e+00
1.080000000000000000e+02 1.143645757553104492e+00
1.100000000000000000e+02 1.067055103731666454e+00
1.120000000000000000e+02 9.985114402264702038e-01
1.140000000000000000e+02 9.370019290204695261e-01
1.160000000000000000e+02 8.816465662804928716e-01
1.180000000000000000e+02 8.317037666054561962e-01
1.200000000000000000e+02 7.865347234087243233e-01
1.220000000000000000e+02 7.455825463296505973e-01
1.240000000000000000e+02 7.083684320349757924e-01
1.260000000000000000e+02 6.744756346895247612e-01
1.280000000000000000e+02 6.435411775483895758e-01
1.300000000000000000e+02 6.152480300689110448e-01
1.320000000000000000e+02 5.893185840137368237e-01
1.340000000000000000e+02 5.655091482205846232e-01
1.360000000000000000e+02 5.436052938104882770e-01
1.380000000000000000e+02 5.234179054795384811e-01
1.400000000000000000e+02 5.047798213332673756e-01
1.420000000000000000e+02 4.875426312878556323e-01
1.440000000000000000e+02 4.715755821946490678e-01
1.460000000000000000e+02 4.567613939619046826e-01
1.480000000000000000e+02 4.429958602935319956e-01
1.500000000000000000e+02 4.301859256765762640e-01
1.520000000000000000e+02 4.182483348648532995e-01
1.540000000000000000e+02 4.071084629754071482e-01
1.560000000000000000e+02 3.966992998810467963e-01
1.580000000000000000e+02 3.869605667336715182e-01
1.600000000000000000e+02 3.778379458969752247e-01
1.620000000000000000e+02 3.692824084336957524e-01
1.640000000000000000e+02 3.612496256861860155e-01
1.660000000000000000e+02 3.536994534938396884e-01
1.680000000000000000e+02 3.465954792747058533e-01
1.700000000000000000e+02 3.399046236167063140e-01
1.720000000000000000e+02 3.335967892211707531e-01
1.740000000000000000e+02 3.276445510547789097e-01
1.760000000000000000e+02 3.220228824256409217e-01
1.780000000000000000e+02 3.167089124301109559e-01
1.800000000000000000e+02 3.116817108395742442e-01
1.820000000000000000e+02 3.069220970279983862e-01
1.840000000000000000e+02 3.024124699956629581e-01
1.860000000000000000e+02 2.981366569340699879e-01
1.880000000000000000e+02 2.940797781114559140e-01
1.900000000000000000e+02 2.902281261459217498e-01
1.920000000000000000e+02 2.865690579809139216e-01
1.940000000000000000e+02 2.830908980915264328e-01
1.960000000000000000e+02 2.797828516347982131e-01
1.980000000000000000e+02 2.766349264170429589e-01
2.000000000000000000e+02 2.736378626898304245e-01
2.020000000000000000e+02 2.707830699065417179e-01
2.040000000000000000e+02 2.680625696760186027e-01
2.060000000000000000e+02 2.654689442408898481e-01
2.080000000000000000e+02 2.629952898875657086e-01
2.100000000000000000e+02 2.606351747642091099e-01
2.120000000000000000e+02 2.583826006436079070e-01
2.140000000000000000e+02 2.562319682209362459e-01
2.160000000000000000e+02 2.541780455829087404e-01
2.180000000000000000e+02 2.522159395256645675e-01
2.200000000000000000e+02 2.503440706675887362e-01
2.220000000000000000e+02 2.485521112810757938e-01
2.240000000000000000e+02 2.468390719557771174e-01
2.260000000000000000e+02 2.452011750621095609e-01
2.280000000000000000e+02 2.436348719932171225e-01
2.300000000000000000e+02 2.421368265366135308e-01
2.320000000000000000e+02 2.407038996343952575e-01
2.340000000000000000e+02 2.393331354021121793e-01
2.360000000000000000e+02 2.380217482897578340e-01
2.380000000000000000e+02 2.367671112802043343e-01
2.400000000000000000e+02 2.355667450309675282e-01
2.420000000000000000e+02 2.344183078746044924e-01
2.440000000000000000e+02 2.333195866014066144e-01
2.460000000000000000e+02 2.322684879555547977e-01
2.480000000000000000e+02 2.312630307825791487e-01
2.500000000000000000e+02 2.303013387719427263e-01
2.520000000000000000e+02 2.293816337439293918e-01
2.540000000000000000e+02 2.285022294348041938e-01
2.560000000000000000e+02 2.276615257385321278e-01
2.580000000000000000e+02 2.268580033671881158e-01
2.600000000000000000e+02 2.260902188956905590e-01
2.620000000000000000e+02 2.253568001595958603e-01
2.640000000000000000e+02 2.246564419775174959e-01
2.660000000000000000e+02 2.239879021722774033e-01
2.680000000000000000e+02 2.233499978671779629e-01
2.700000000000000000e+02 2.227416020358673754e-01
2.720000000000000000e+02 2.221616402861241457e-01
2.740000000000000000e+02 2.216090878596001235e-01
2.760000000000000000e+02 2.210829668310784757e-01
2.780000000000000000e+02 2.205823434922077608e-01
2.800000000000000000e+02 2.201063259059236610e-01
2.820000000000000000e+02 2.196540616189215644e-01
2.840000000000000000e+02 2.192247355205850234e-01
2.860000000000000000e+02 2.188175678377218270e-01
2.880000000000000000e+02 2.184318122553131070e-01
2.900000000000000000e+02 2.180667541542906929e-01
2.920000000000000000e+02 2.177217089580368303e-01
2.940000000000000000e+02 2.173960205799973788e-01
2.960000000000000000e+02 2.170890599653584885e-01
2.980000000000000000e+02 2.168002237203108251e-01
3.000000000000000000e+02 2.165289328229018928e-01
3.020000000000000000e+02 2.162746314099577849e-01
3.040000000000000000e+02 2.160367856349538207e-01
3.060000000000000000e+02 2.158148825921027969e-01
3.080000000000000000e+02 2.156084293022955678e-01
3.100000000000000000e+02 2.154169517568269576e-01
3.120000000000000000e+02 2.152399940151630553e-01
3.140000000000000000e+02 2.150771173532527170e-01
3.160000000000000000e+02 2.149278994591678760e-01
3.180000000000000000e+02 2.147919336730527706e-01
3.200000000000000000e+02 2.146688282686086136e-01
3.220000000000000000e+02 2.145582057735159198e-01
3.240000000000000000e+02 2.144597023263823399e-01
3.260000000000000000e+02 2.143729670679742905e-01
3.280000000000000000e+02 2.142976615646415006e-01
3.300000000000000000e+02 2.142334592619912492e-01
3.320000000000000000e+02 2.141800449669912509e-01
3.340000000000000000e+02 2.141371143568150670e-01
3.360000000000000000e+02 2.141043735128424497e-01
3.380000000000000000e+02 2.140815384783452680e-01
3.400000000000000000e+02 2.140683348384810891e-01
3.420000000000000000e+02 2.140644973213002566e-01
3.440000000000000000e+02 2.140697694185632882e-01
3.460000000000000000e+02 2.140839030252493225e-01
3.480000000000000000e+02 2.141066580966838051e-01
3.500000000000000000e+02 2.141378023223154958e-01

# Average lifetime, 3 monolayers
2.000000000000000000e+00 1.658101262180236898e+43
4.000000000000000000e+00 7.254581023768493425e+20
6.000000000000000000e+00 2.552461799309774609e+13
8.000000000000000000e+00 4.781501457765742302e+09
1.000000000000000000e+01 2.770740613083395734e+07
1.200000000000000000e+01 8.928151729773584520e+05
1.400000000000000000e+01 7.667137522695041844e+04
1.600000000000000000e+01 1.214723130092903193e+04
1.800000000000000000e+01 2.894208861892709137e+03
2.000000000000000000e+01 9.172860838091668256e+02
2.200000000000000000e+01 3.576489748646845328e+02
2.400000000000000000e+01 1.628199512082748868e+02
2.600000000000000000e+01 8.346139523651740433e+01
2.800000000000000000e+01 4.692700113150906560e+01
3.000000000000000000e+01 2.838094247660595570e+01
3.200000000000000000e+01 1.818567256555043343e+01
3.400000000000000000e+01 1.219591775569344172e+01
3.600000000000000000e+01 8.476969281605780893e+00
3.800000000000000000e+01 6.061364068646270198e+00
4.000000000000000000e+01 4.439232736553666570e+00
4.200000000000000000e+01 3.327133692727884284e+00
4.400000000000000000e+01 2.556215740443150253e+00
4.600000000000000000e+01 2.017539480449211720e+00
4.800000000000000000e+01 1.636836978589051306e+00
5.000000000000000000e+01 1.362929348075481606e+00
5.200000000000000000e+01 1.161229498431309848e+00
5.400000000000000000e+01 1.008849239505918760e+00
5.600000000000000000e+01 8.907967545504182905e-01
5.800000000000000000e+01 7.972095873421001233e-01
6.000000000000000000e+01 7.215112922111692750e-01
6.200000000000000000e+01 6.592204656148568098e-01
6.400000000000000000e+01 6.072092065929406424e-01
6.600000000000000000e+01 5.632298081005233659e-01
6.800000000000000000e+01 5.256691989327870740e-01
7.000000000000000000e+01 4.932876101237931299e-01
7.200000000000000000e+01 4.651422822400070878e-01
7.400000000000000000e+01 4.405140127368525338e-01
7.600000000000000000e+01 4.188312101876457971e-01
7.800000000000000000e+01 3.996375480919951984e-01
8.000000000000000000e+01 3.825643942467403247e-01
8.200000000000000000e+01 3.673108149742703721e-01
8.400000000000000000e+01 3.536288248572382331e-01
8.600000000000000000e+01 3.413123371746023538e-01
8.800000000000000000e+01 3.301887705401928552e-01
9.000000000000000000e+01 3.201167607585990726e-01
9.200000000000000000e+01 3.109641524360519660e-01
9.400000000000000000e+01 3.026300357849657230e-01
9.600000000000000000e+01 2.950239153423464544e-01
9.800000000000000000e+01 2.880677304887356849e-01
1.000000000000000000e+02 2.816938310820933378e-01
1.020000000000000000e+02 2.758433322230716689e-01
1.040000000000000000e+02 2.704647681027789186e-01
1.060000000000000000e+02 2.655129836507275631e-01
1.080000000000000000e+02 2.609482166417944060e-01
1.100000000000000000e+02 2.567353333832885776e-01
1.120000000000000000e+02 2.528431890292132667e-01
1.140000000000000000e+02 2.492440896262578254e-01
1.160000000000000000e+02 2.459133376634757284e-01
1.180000000000000000e+02 2.428288465214862024e-01
1.200000000000000000e+02 2.399708120508462217e-01
1.220000000000000000e+02 2.373214317400903217e-01
1.240000000000000000e+02 2.348646637011902460e-01
1.260000000000000000e+02 2.325860191084848372e-01
1.280000000000000000e+02 2.304723828556746734e-01
1.300000000000000000e+02 2.285118581046040598e-01
1.320000000000000000e+02 2.266936311356163858e-01
1.340000000000000000e+02 2.250078535080268505e-01
1.360000000000000000e+02 2.234455390285356724e-01
1.380000000000000000e+02 2.219984734269398186e-01
1.400000000000000000e+02 2.206591349693809434e-01
1.420000000000000000e+02 2.194206245130913835e-01
1.440000000000000000e+02 2.182766037338941534e-01
1.460000000000000000e+02 2.172212404471312308e-01
1.480000000000000000e+02 2.162491601010836928e-01
1.500000000000000000e+02 2.153554026548454570e-01
1.520000000000000000e+02 2.145353841644548898e-01
1.540000000000000000e+02 2.137848624955206167e-01
1.560000000000000000e+02 2.130999066605270276e-01
1.580000000000000000e+02 2.124768693468978009e-01
1.600000000000000000e+02 2.119123622596983114e-01
1.620000000000000000e+02 2.114032339522073367e-01
1.640000000000000000e+02 2.109465498598253053e-01
1.660000000000000000e+02 2.105395742890236455e-01
1.680000000000000000e+02 2.101807226696945363e-01
1.700000000000000000e+02 2.098656584295760519e-01
1.720000000000000000e+02 2.095931342192397795e-01
1.740000000000000000e+02 2.093610617328586221e-01
1.760000000000000000e+02 2.091674840756247156e-01
1.780000000000000000e+02 2.090105657463758870e-01
1.800000000000000000e+02 2.088885835089130116e-01
1.820000000000000000e+02 2.087999180624031115e-01
1.840000000000000000e+02 2.087430464313519141e-01
1.860000000000000000e+02 2.087165350044599410e-01
1.880000000000000000e+02 2.087190331594341308e-01
1.900000000000000000e+02 2.087492674176434637e-01
1.920000000000000000e+02 2.088060360785093661e-01
1.940000000000000000e+02 2.088882042888212387e-01
1.960000000000000000e+02 2.089946995068445168e-01
1.980000000000000000e+02 2.091245073252296638e-01
2.000000000000000000e+02 2.092766676204028120e-01
2.020000000000000000e+02 2.094502709993725786e-01
2.040000000000000000e+02 2.096444555177859326e-01
2.060000000000000000e+02 2.098584036456418445e-01
2.080000000000000000e+02 2.100913394593681149e-01
2.100000000000000000e+02 2.103425260410184683e-01
2.120000000000000000e+02 2.106112630671781172e-01
2.140000000000000000e+02 2.108968845718074969e-01
2.160000000000000000e+02 2.111987568687192507e-01
2.180000000000000000e+02 2.115162766207079881e-01
2.200000000000000000e+02 2.118488690435302024e-01
2.220000000000000000e+02 2.121959862339986014e-01
2.240000000000000000e+02 2.125571056124154201e-01
2.260000000000000000e+02 2.129317284704294599e-01
2.280000000000000000e+02 2.133193786161847461e-01
2.300000000000000000e+02 2.137196011093291381e-01
2.320000000000000000e+02 2.141319610790923256e-01
2.340000000000000000e+02 2.145560426192129888e-01
2.360000000000000000e+02 2.149914477540239566e-01
2.380000000000000000e+02 2.154377954704724263e-01
2.400000000000000000e+02 2.158947208112846905e-01
2.420000000000000000e+02 2.163618740248745009e-01
2.440000000000000000e+02 2.168389197679527758e-01
2.460000000000000000e+02 2.173255363571146292e-01
2.480000000000000000e+02 2.178214150659797121e-01
2.500000000000000000e+02 2.183262594647282784e-01
2.520000000000000000e+02 2.188397847991222223e-01
2.540000000000000000e+02 2.193617174063229591e-01
2.560000000000000000e+02 2.198917941650261054e-01
2.580000000000000000e+02 2.204297619776181827e-01
2.600000000000000000e+02 2.209753772822345697e-01
2.620000000000000000e+02 2.215284055927538298e-01
2.640000000000000000e+02 2.220886210649103132e-01
2.660000000000000000e+02 2.226558060868384925e-01
2.680000000000000000e+02 2.232297508924848406e-01
2.700000000000000000e+02 2.238102531964360487e-01
2.720000000000000000e+02 2.243971178488145257e-01
2.740000000000000000e+02 2.249901565089890421e-01
2.760000000000000000e+02 2.255891873369341716e-01
2.780000000000000000e+02 2.261940347011547892e-01
2.800000000000000000e+02 2.268045289021653754e-01
2.820000000000000000e+02 2.274205059105834370e-01
2.840000000000000000e+02 2.280418071189602158e-01
2.860000000000000000e+02 2.286682791065308140e-01
2.880000000000000000e+02 2.292997734161189016e-01
2.900000000000000000e+02 2.299361463424844376e-01
2.920000000000000000e+02 2.305772587314472988e-01
2.940000000000000000e+02 2.312229757891646753e-01
2.960000000000000000e+02 2.318731669009787000e-01
2.980000000000000000e+02 2.325277054592898018e-01
3.000000000000000000e+02 2.331864686999450542e-01
3.020000000000000000e+02 2.338493375466636215e-01
3.040000000000000000e+02 2.345161964630499141e-01
3.060000000000000000e+02 2.351869333117758698e-01
3.080000000000000000e+02 2.358614392205364840e-01
3.100000000000000000e+02 2.365396084544096056e-01
3.120000000000000000e+02 2.372213382942706950e-01
3.140000000000000000e+02 2.379065289209386092e-01
3.160000000000000000e+02 2.385950833047429942e-01
3.180000000000000000e+02 2.392869071002262094e-01
3.200000000000000000e+02 2.399819085457072232e-01
3.220000000000000000e+02 2.406799983674529908e-01
3.240000000000000000e+02 2.413810896882164214e-01
3.260000000000000000e+02 2.420850979399135072e-01
3.280000000000000000e+02 2.427919407802270058e-01
3.300000000000000000e+02 2.435015380129355311e-01
3.320000000000000000e+02 2.442138115117776231e-01
3.340000000000000000e+02 2.449286851476717708e-01
3.360000000000000000e+02 2.456460847191235253e-01
3.380000000000000000e+02 2.463659378856613569e-01
3.400000000000000000e+02 2.470881741041477953e-01
3.420000000000000000e+02 2.478127245678267976e-01
3.440000000000000000e+02 2.485395221479699546e-01
3.460000000000000000e+02 2.492685013379963843e-01
3.480000000000000000e+02 2.499995981999453276e-01
3.500000000000000000e+02 2.507327503131867585e-01

# Average lifetime, 4 monolayers
2.000000000000000000e+00 4.137397322565451954e+26
4.000000000000000000e+00 3.879602027091486816e+12
6.000000000000000000e+00 8.160816352268077433e+07
8.000000000000000000e+00 3.733433857080375310e+05
1.000000000000000000e+01 1.469235446455538840e+04
1.200000000000000000e+01 1.693895834903798232e+03
1.400000000000000000e+01 3.603295390585380460e+02
1.600000000000000000e+01 1.120818520383655823e+02
1.800000000000000000e+01 4.465829323227328729e+01
2.000000000000000000e+01 2.086571040295986279e+01
2.200000000000000000e+01 1.055764919361901377e+01
2.400000000000000000e+01 5.487504035529484625e+00
2.600000000000000000e+01 3.186891479902589364e+00
2.800000000000000000e+01 2.176114414293671029e+00
3.000000000000000000e+01 1.641644467585098077e+00
3.200000000000000000e+01 1.307172340885724315e+00
3.400000000000000000e+01 1.077362475379590956e+00
3.600000000000000000e+01 9.108249996776498492e-01
3.800000000000000000e+01 7.858086752835761191e-01
4.000000000000000000e+01 6.894725228523984617e-01
4.200000000000000000e+01 6.136745878515402763e-01
4.400000000000000000e+01 5.529986954268740762e-01
4.600000000000000000e+01 5.036975976326558690e-01
4.800000000000000000e+01 4.631282899798426222e-01
5.000000000000000000e+01 4.293681340967121507e-01
5.200000000000000000e+01 4.010000558562332729e-01
5.400000000000000000e+01 3.769542133350772262e-01
5.600000000000000000e+01 3.564128917123612350e-01
5.800000000000000000e+01 3.387450201841739617e-01
6.000000000000000000e+01 3.234553808876011738e-01
6.200000000000000000e+01 3.101495053171363647e-01
6.400000000000000000e+01 2.985172752070249791e-01
6.600000000000000000e+01 2.883024869961724468e-01
6.800000000000000000e+01 2.792980301279459621e-01
7.000000000000000000e+01 2.713336680788221988e-01
7.200000000000000000e+01 2.642684208461473228e-01
7.400000000000000000e+01 2.579856120628671312e-01
7.600000000000000000e+01 2.523847495541556296e-01
7.800000000000000000e+01 2.473833980602271054e-01
8.000000000000000000e+01 2.429107681835382115e-01
8.200000000000000000e+01 2.389064088769964622e-01
8.400000000000000000e+01 2.353184360077491821e-01
8.600000000000000000e+01 2.321021056322152831e-01
8.800000000000000000e+01 2.292186574628058415e-01
9.000000000000000000e+01 2.266343716219824944e-01
9.200000000000000000e+01 2.243197948950858001e-01
9.400000000000000000e+01 2.222491025403515730e-01
9.600000000000000000e+01 2.203995691654636879e-01
9.800000000000000000e+01 2.187511278598048281e-01
1.000000000000000000e+02 2.172860011317960804e-01
1.020000000000000000e+02 2.159883905703436080e-01
1.040000000000000000e+02 2.148442147701184746e-01
1.060000000000000000e+02 2.138408871109996889e-01
1.080000000000000000e+02 2.129671265958505977e-01
1.100000000000000000e+02 2.122127962279393987e-01
1.120000000000000000e+02 2.115687644253479438e-01
1.140000000000000000e+02 2.110267857821357118e-01
1.160000000000000000e+02 2.105793981387984182e-01
1.180000000000000000e+02 2.102198334514966405e-01
1.200000000000000000e+02 2.099419403767883163e-01
1.220000000000000000e+02 2.097401168365482238e-01
1.240000000000000000e+02 2.096092511122606139e-01
1.260000000000000000e+02 2.095446702514415227e-01
1.280000000000000000e+02 2.095420947614374529e-01
1.300000000000000000e+02 2.095975987250644768e-01
1.320000000000000000e+02 2.097075746047001310e-01
1.340000000000000000e+02 2.098687021115500928e-01
1.360000000000000000e+02 2.100779206087790840e-01
1.380000000000000000e+02 2.103324045943479048e-01
1.400000000000000000e+02 2.106295418742498704e-01
1.420000000000000000e+02 2.109669140915511332e-01
1.440000000000000000e+02 2.113422793229255692e-01
1.460000000000000000e+02 2.117535564936347536e-01
1.480000000000000000e+02 2.121988113952915922e-01
1.500000000000000000e+02 2.126762441192416864e-01
1.520000000000000000e+02 2.131841777427276319e-01
1.540000000000000000e+02 2.137210481258952355e-01
1.560000000000000000e+02 2.142853946956139455e-01
1.580000000000000000e+02 2.148758521075394834e-01
1.600000000000000000e+02 2.154911426911723660e-01
1.620000000000000000e+02 2.161300695941895667e-01
1.640000000000000000e+02 2.167915105523350872e-01
1.660000000000000000e+02 2.174744122198197238e-01
1.680000000000000000e+02 2.181777850027540877e-01
1.700000000000000000e+02 2.189006983447155108e-01
1.720000000000000000e+02 2.196422764193149135e-01
1.740000000000000000e+02 2.204016941896698445e-01
1.760000000000000000e+02 2.211781737991080632e-01
1.780000000000000000e+02 2.219709812613080702e-01
1.800000000000000000e+02 2.227794234215078051e-01
1.820000000000000000e+02 2.236028451634160252e-01
1.840000000000000000e+02 2.244406268391272163e-01
1.860000000000000000e+02 2.252921819016847071e-01
1.880000000000000000e+02 2.261569547220360077e-01
1.900000000000000000e+02 2.270344185739462672e-01
1.920000000000000000e+02 2.279240737721084376e-01
1.940000000000000000e+02 2.288254459501161131e-01
1.960000000000000000e+02 2.297380844662955113e-01
1.980000000000000000e+02 2.306615609265318945e-01
2.000000000000000000e+02 2.315954678142729817e-01
2.020000000000000000e+02 2.325394172188158803e-01
2.040000000000000000e+02 2.334930396538145714e-01
2.060000000000000000e+02 2.344559829586900235e-01
2.080000000000000000e+02 2.354279112762917014e-01
2.100000000000000000e+02 2.364085041007613908e-01
2.120000000000000000e+02 2.373974553900927154e-01
2.140000000000000000e+02 2.383944727383615347e-01
2.160000000000000000e+02 2.393992766030477171e-01
2.180000000000000000e+02 2.404115995832621921e-01
2.200000000000000000e+02 2.414311857450517351e-01
2.220000000000000000e+02 2.424577899902781997e-01
2.240000000000000000e+02 2.434911774658677364e-01
2.260000000000000000e+02 2.445311230104844913e-01
2.280000000000000000e+02 2.455774106359291942e-01
2.300000000000000000e+02 2.466298330407862005e-01
2.320000000000000000e+02 2.476881911540307901e-01
2.340000000000000000e+02 2.487522937065114459e-01
2.360000000000000000e+02 2.498219568283583658e-01
2.380000000000000000e+02 2.508970036705547302e-01
2.400000000000000000e+02 2.519772640490110516e-01
2.420000000000000000e+02 2.530625741096383940e-01
2.440000000000000000e+02 2.541527760130106728e-01
2.460000000000000000e+02 2.552477176373263990e-01
2.480000000000000000e+02 2.563472522984613367e-01
2.500000000000000000e+02 2.574512384860128122e-01
2.520000000000000000e+02 2.585595396142979507e-01
2.540000000000000000e+02 2.596720237873502701e-01
2.560000000000000000e+02 2.607885635770373911e-01
2.580000000000000000e+02 2.619090358134653629e-01
2.600000000000000000e+02 2.630333213869143760e-01
2.620000000000000000e+02 2.641613050605867152e-01
2.640000000000000000e+02 2.652928752935087009e-01
2.660000000000000000e+02 2.664279240729724441e-01
2.680000000000000000e+02 2.675663467559351028e-01
2.700000000000000000e+02 2.687080419188478952e-01
2.720000000000000000e+02 2.698529112154086640e-01
2.740000000000000000e+02 2.710008592417751383e-01
2.760000000000000000e+02 2.721517934088023005e-01
2.780000000000000000e+02 2.733056238208920741e-01
2.800000000000000000e+02 2.744622631610813546e-01
2.820000000000000000e+02 2.756216265820052302e-01
2.840000000000000000e+02 2.767836316024029908e-01
2.860000000000000000e+02 2.779481980088584492e-01
2.880000000000000000e+02 2.791152477624733730e-01
2.900000000000000000e+02 2.802847049102047405e-01
2.920000000000000000e+02 2.814564955006080282e-01
2.940000000000000000e+02 2.826305475037381720e-01
2.960000000000000000e+02 2.838067907349886010e-01
2.980000000000000000e+02 2.849851567826489074e-01
3.000000000000000000e+02 2.861655789389822568e-01
3.020000000000000000e+02 2.873479921346326349e-01
3.040000000000000000e+02 2.885323328761845718e-01
3.060000000000000000e+02 2.897185391867105331e-01
3.080000000000000000e+02 2.909065505491393311e-01
3.100000000000000000e+02 2.920963078523107215e-01
3.120000000000000000e+02 2.932877533395615299e-01
3.140000000000000000e+02 2.944808305597250708e-01
3.160000000000000000e+02 2.956754843204063010e-01
3.180000000000000000e+02 2.968716606434248506e-01
3.200000000000000000e+02 2.980693067223117998e-01
3.220000000000000000e+02 2.992683708817526211e-01
3.240000000000000000e+02 3.004688025388816408e-01
3.260000000000000000e+02 3.016705521663333167e-01
3.280000000000000000e+02 3.028735712569575189e-01
3.300000000000000000e+02 3.040778122901239833e-01
3.320000000000000000e+02 3.052832286995283417e-01
3.340000000000000000e+02 3.064897748424275092e-01
3.360000000000000000e+02 3.076974059702377029e-01
3.380000000000000000e+02 3.089060782004229289e-01
3.400000000000000000e+02 3.101157484896108762e-01
3.420000000000000000e+02 3.113263746078797078e-01
3.440000000000000000e+02 3.125379151141543521e-01
3.460000000000000000e+02 3.137503293326630582e-01
3.480000000000000000e+02 3.149635773303958164e-01
3.500000000000000000e+02 3.161776198955259520e-01

# Average lifetime, 5 monolayers
2.000000000000000000e+00 4.370594928293060608e+18
4.000000000000000000e+00 4.285766277292532325e+08
6.000000000000000000e+00 1.970711493841898337e+05
8.000000000000000000e+00 4.212257785411590703e+03
1.000000000000000000e+01 4.174899869935976540e+02
1.200000000000000000e+01 8.887300912127577135e+01
1.400000000000000000e+01 2.912005927548201356e+01
1.600000000000000000e+01 1.228798732960575713e+01
1.800000000000000000e+01 5.734973406195111423e+00
2.000000000000000000e+01 2.700868626503280634e+00
2.200000000000000000e+01 1.669915092279835589e+00
2.400000000000000000e+01 1.240274481884665159e+00
2.600000000000000000e+01 9.861706750412332356e-01
2.800000000000000000e+01 8.146525977471825719e-01
3.000000000000000000e+01 6.918708797713937209e-01
3.200000000000000000e+01 6.007535217199737598e-01
3.400000000000000000e+01 5.313125786609543821e-01
3.600000000000000000e+01 4.772302828623325999e-01
3.800000000000000000e+01 4.343695215515669394e-01
4.000000000000000000e+01 3.998778358880968886e-01
4.200000000000000000e+01 3.717575210045916956e-01
4.400000000000000000e+01 3.485725118063972561e-01
4.600000000000000000e+01 3.292696846170714009e-01
4.800000000000000000e+01 3.130629986596439318e-01
5.000000000000000000e+01 2.993564220751370741e-01
5.200000000000000000e+01 2.876915095467550421e-01
5.400000000000000000e+01 2.777110423743041623e-01
5.600000000000000000e+01 2.691333631162206030e-01
5.800000000000000000e+01 2.617339688775811579e-01
6.000000000000000000e+01 2.553321172534592787e-01
6.200000000000000000e+01 2.497809489178668407e-01
6.400000000000000000e+01 2.449601132817484372e-01
6.600000000000000000e+01 2.407701997217597811e-01
6.800000000000000000e+01 2.371284874569731249e-01
7.000000000000000000e+01 2.339656696073909026e-01
7.200000000000000000e+01 2.312233047180047574e-01
7.400000000000000000e+01 2.288518169946431036e-01
7.600000000000000000e+01 2.268089143342439939e-01
7.800000000000000000e+01 2.250327134714150967e-01
8.000000000000000000e+01 2.235687966400817517e-01
8.200000000000000000e+01 2.223132550004861263e-01
8.400000000000000000e+01 2.212681611081017408e-01
8.600000000000000000e+01 2.204129549629328944e-01
8.800000000000000000e+01 2.197296093606520839e-01
9.000000000000000000e+01 2.192022587480640661e-01
9.200000000000000000e+01 2.188168904869725040e-01
9.400000000000000000e+01 2.185610867738694840e-01
9.600000000000000000e+01 2.184238078984234999e-01
9.800000000000000000e+01 2.183952094111506759e-01
1.000000000000000000e+02 2.184664872425077786e-01
1.020000000000000000e+02 2.186297459703726576e-01
1.040000000000000000e+02 2.188778863440114242e-01
1.060000000000000000e+02 2.192045088955228982e-01
1.080000000000000000e+02 2.196038310463080956e-01
1.100000000000000000e+02 2.200706155782768125e-01
1.120000000000000000e+02 2.206001087117716586e-01
1.140000000000000000e+02 2.211879863334173246e-01
1.160000000000000000e+02 2.218303071619614764e-01
1.180000000000000000e+02 2.225234718400342371e-01
1.200000000000000000e+02 2.232643585609782599e-01
1.220000000000000000e+02 2.240496030626789592e-01
1.240000000000000000e+02 2.248766079233303905e-01
1.260000000000000000e+02 2.257428238912448648e-01
1.280000000000000000e+02 2.266459025538115346e-01
1.300000000000000000e+02 2.275836771554844984e-01
1.320000000000000000e+02 2.285541455511742315e-01
1.340000000000000000e+02 2.295554550250265280e-01
1.360000000000000000e+02 2.305858887426039117e-01
1.380000000000000000e+02 2.316438536366395018e-01
1.400000000000000000e+02 2.327278695537850495e-01
1.420000000000000000e+02 2.338365595129505425e-01
1.440000000000000000e+02 2.349686409455794822e-01
1.460000000000000000e+02 2.361229178050877064e-01
1.480000000000000000e+02 2.372982734471534572e-01
1.500000000000000000e+02 2.384936641949709224e-01
1.520000000000000000e+02 2.397081135142700992e-01
1.540000000000000000e+02 2.409407067321390206e-01
1.560000000000000000e+02 2.421905862416611488e-01
1.580000000000000000e+02 2.434569471413013109e-01
1.600000000000000000e+02 2.447390332639788890e-01
1.620000000000000000e+02 2.460361335560003748e-01
1.640000000000000000e+02 2.473475787705789464e-01
1.660000000000000000e+02 2.486727384446562883e-01
1.680000000000000000e+02 2.500110181312303337e-01
1.700000000000000000e+02 2.513618568624479965e-01
1.720000000000000000e+02 2.527247248214161690e-01
1.740000000000000000e+02 2.540991212030411783e-01
1.760000000000000000e+02 2.554845722463014446e-01
1.780000000000000000e+02 2.568806294221912534e-01
1.800000000000000000e+02 2.582868677632082499e-01
1.820000000000000000e+02 2.597046498787496938e-01
1.840000000000000000e+02 2.611300631606277012e-01
1.860000000000000000e+02 2.625645094093138621e-01
1.880000000000000000e+02 2.640076436037215868e-01
1.900000000000000000e+02 2.654591376530919256e-01
1.920000000000000000e+02 2.669186793494337517e-01
1.940000000000000000e+02 2.683859713951436965e-01
1.960000000000000000e+02 2.698607304996153977e-01
1.980000000000000000e+02 2.713426865392229992e-01
2.000000000000000000e+02 2.728315817755811445e-01
2.020000000000000000e+02 2.743271701274467289e-01
2.040000000000000000e+02 2.758292164920467249e-01
2.060000000000000000e+02 2.773374961119882132e-01
2.080000000000000000e+02 2.788517939842494187e-01
2.100000000000000000e+02 2.803719043080516449e-01
2.120000000000000000e+02 2.818976299686907772e-01
2.140000000000000000e+02 2.834287820546547709e-01
2.160000000000000000e+02 2.849651794055782505e-01
2.180000000000000000e+02 2.865066481887924565e-01
2.200000000000000000e+02 2.880530215024109109e-01
2.220000000000000000e+02 2.896041390030618667e-01
2.240000000000000000e+02 2.911598465565298222e-01
2.260000000000000000e+02 2.927199959097087079e-01
2.280000000000000000e+02 2.942844443823952605e-01
2.300000000000000000e+02 2.958530545775662768e-01
2.320000000000000000e+02 2.974256941088913031e-01
2.340000000000000000e+02 2.990022353443214653e-01
2.360000000000000000e+02 3.005825551646935656e-01
2.380000000000000000e+02 3.021665347363590715e-01
2.400000000000000000e+02 3.037540592969269482e-01
2.420000000000000000e+02 3.053450179532731790e-01
2.440000000000000000e+02 3.069393034910361528e-01
2.460000000000000000e+02 3.085368121948685038e-01
2.480000000000000000e+02 3.101374436787710520e-01
2.500000000000000000e+02 3.117411007258818478e-01
2.520000000000000000e+02 3.133476891371388962e-01
2.540000000000000000e+02 3.149571175882718843e-01
2.560000000000000000e+02 3.165692974946181515e-01
2.580000000000000000e+02 3.181841428832949403e-01
2.600000000000000000e+02 3.198015702722852294e-01
2.620000000000000000e+02 3.214214985560312488e-01
2.640000000000000000e+02 3.230438488971515976e-01
2.660000000000000000e+02 3.246685446239239714e-01
2.680000000000000000e+02 3.262955111332035973e-01
2.700000000000000000e+02 3.279246757984600746e-01
2.720000000000000000e+02 3.295559678826436856e-01
2.740000000000000000e+02 3.311893184556066183e-01
2.760000000000000000e+02 3.328246603158207528e-01
2.780000000000000000e+02 3.344619279161552550e-01
2.800000000000000000e+02 3.361010572934838292e-01
2.820000000000000000e+02 3.377419860019125752e-01
2.840000000000000000e+02 3.393846530494289415e-01
2.860000000000000000e+02 3.410289988377833703e-01
2.880000000000000000e+02 3.426749651054296075e-01
2.900000000000000000e+02 3.443224948733570323e-01
2.920000000000000000e+02 3.459715323936595754e-01
2.940000000000000000e+02 3.476220231006943995e-01
2.960000000000000000e+02 3.492739135646927284e-01
2.980000000000000000e+02 3.509271514476927645e-01
3.000000000000000000e+02 3.525816854616700691e-01
3.020000000000000000e+02 3.542374653287526098e-01
3.040000000000000000e+02 3.558944417434084517e-01
3.060000000000000000e+02 3.575525663365049511e-01
3.080000000000000000e+02 3.592117916411406986e-01
3.100000000000000000e+02 3.608720710601587833e-01
3.120000000000000000e+02 3.625333588352543379e-01
3.140000000000000000e+02 3.641956100175934852e-01
3.160000000000000000e+02 3.658587804398678589e-01
3.180000000000000000e+02 3.675228266897075380e-01
3.200000000000000000e+02 3.691877060843870018e-01
3.220000000000000000e+02 3.708533766467551063e-01
3.240000000000000000e+02 3.725197970823271310e-01
3.260000000000000000e+02 3.741869267574819968e-01
3.280000000000000000e+02 3.758547256787050372e-01
3.300000000000000000e+02 3.775231544728256949e-01
3.320000000000000000e+02 3.791921743682010182e-01
3.340000000000000000e+02 3.808617471767916096e-01
3.360000000000000000e+02 3.825318352770937236e-01
3.380000000000000000e+02 3.842024015978746654e-01
3.400000000000000000e+02 3.858734096026792404e-01
3.420000000000000000e+02 3.875448232750630662e-01
3.440000000000000000e+02 3.892169123771183070e-01
3.460000000000000000e+02 3.908890410062081933e-01
3.480000000000000000e+02 3.925614704249313913e-01
3.500000000000000000e+02 3.942341665633375958e-01

# Average lifetime, 6 monolayers
2.000000000000000000e+00 2.715350640594942969e+13
4.000000000000000000e+00 7.986907768471454037e+05
6.000000000000000000e+00 2.459287929833561975e+03
8.000000000000000000e+00 1.356128620893885568e+02
1.000000000000000000e+01 2.248382089842233711e+01
1.200000000000000000e+01 7.463132088744582227e+00
1.400000000000000000e+01 4.002545172781898586e+00
1.600000000000000000e+01 2.441813531282187810e+00
1.800000000000000000e+01 1.638643218659997958e+00
2.000000000000000000e+01 1.184281873342828639e+00
2.200000000000000000e+01 9.072815554662534421e-01
2.400000000000000000e+01 7.279635792108262171e-01
2.600000000000000000e+01 6.060799890405640378e-01
2.800000000000000000e+01 5.198722697777092838e-01
3.000000000000000000e+01 4.568706168219252017e-01
3.200000000000000000e+01 4.095641956952457141e-01
3.400000000000000000e+01 3.732366451401794571e-01
3.600000000000000000e+01 3.448124447192366659e-01
3.800000000000000000e+01 3.222223060852285603e-01
4.000000000000000000e+01 3.040341594665227354e-01
4.200000000000000000e+01 2.892321377621144274e-01
4.400000000000000000e+01 2.770796518764102601e-01
4.600000000000000000e+01 2.670320767645634752e-01
4.800000000000000000e+01 2.586796129620544948e-01
5.000000000000000000e+01 2.517090132167374428e-01
5.200000000000000000e+01 2.458773995441097260e-01
5.400000000000000000e+01 2.409940053404070193e-01
5.600000000000000000e+01 2.369072198553211217e-01
5.800000000000000000e+01 2.334952473912224324e-01
6.000000000000000000e+01 2.306592734511516696e-01
6.200000000000000000e+01 2.283183972530027361e-01
6.400000000000000000e+01 2.264058270860537236e-01
6.600000000000000000e+01 2.248659907824603899e-01
6.800000000000000000e+01 2.236523176714478034e-01
7.000000000000000000e+01 2.227255190094682979e-01
7.200000000000000000e+01 2.220522424856511690e-01
7.400000000000000000e+01 2.216033831235248441e-01
7.600000000000000000e+01 2.213557330436238257e-01
7.800000000000000000e+01 2.212875832398332743e-01
8.000000000000000000e+01 2.213806431693654264e-01
8.200000000000000000e+01 2.216189831044625691e-01
8.400000000000000000e+01 2.219886705145661943e-01
8.600000000000000000e+01 2.224781805779494914e-01
8.800000000000000000e+01 2.230753228481417161e-01
9.000000000000000000e+01 2.237712539554292113e-01
9.200000000000000000e+01 2.245575063772905500e-01
9.400000000000000000e+01 2.254265401125831736e-01
9.600000000000000000e+01 2.263716205683902472e-01
9.800000000000000000e+01 2.273867150528830483e-01
1.000000000000000000e+02 2.284664046767326817e-01
1.020000000000000000e+02 2.296058090739307445e-01
1.040000000000000000e+02 2.308005218348456733e-01
1.060000000000000000e+02 2.320465549283176054e-01
1.080000000000000000e+02 2.333402906970868662e-01
1.100000000000000000e+02 2.346785079979399613e-01
1.120000000000000000e+02 2.360580748510616722e-01
1.140000000000000000e+02 2.374763240652558172e-01
1.160000000000000000e+02 2.389307539578975625e-01
1.180000000000000000e+02 2.404190721781932216e-01
1.200000000000000000e+02 2.419391744498316510e-01
1.220000000000000000e+02 2.434891258330037223e-01
1.240000000000000000e+02 2.450671441663387629e-01
1.260000000000000000e+02 2.466715854002865249e-01
1.280000000000000000e+02 2.483009305760447705e-01
1.300000000000000000e+02 2.499537742397943685e-01
1.320000000000000000e+02 2.516288141119866761e-01
1.340000000000000000e+02 2.533248418566976801e-01
1.360000000000000000e+02 2.550407348174475453e-01
1.380000000000000000e+02 2.567753602695261872e-01
1.400000000000000000e+02 2.585279126091519775e-01
1.420000000000000000e+02 2.602974051018716595e-01
1.440000000000000000e+02 2.620829907371751144e-01
1.460000000000000000e+02 2.638838778136548546e-01
1.480000000000000000e+02 2.656993255163008771e-01
1.500000000000000000e+02 2.675286399078866673e-01
1.520000000000000000e+02 2.693705462507969828e-01
1.540000000000000000e+02 2.712256273893049463e-01
1.560000000000000000e+02 2.730927367317413368e-01
1.580000000000000000e+02 2.749713345244244600e-01
1.600000000000000000e+02 2.768609126811124588e-01
1.620000000000000000e+02 2.787609924905262160e-01
1.640000000000000000e+02 2.806711225176770630e-01
1.660000000000000000e+02 2.825908766801611405e-01
1.680000000000000000e+02 2.845198524826505482e-01
1.700000000000000000e+02 2.864576693946115360e-01
1.720000000000000000e+02 2.884039673578814300e-01
1.740000000000000000e+02 2.903584054121354785e-01
1.760000000000000000e+02 2.923200099287839859e-01
1.780000000000000000e+02 2.942897723441278979e-01
1.800000000000000000e+02 2.962667543325565034e-01
1.820000000000000000e+02 2.982506795857071680e-01
1.840000000000000000e+02 3.002412854493644589e-01
1.860000000000000000e+02 3.022389883062803762e-01
1.880000000000000000e+02 3.042422210448298969e-01
1.900000000000000000e+02 3.062514201059478580e-01
1.920000000000000000e+02 3.082669504096439139e-01
1.940000000000000000e+02 3.102874755617101576e-01
1.960000000000000000e+02 3.123133491989649735e-01
1.980000000000000000e+02 3.143443833668868592e-01
2.000000000000000000e+02 3.163803805803184765e-01
2.020000000000000000e+02 3.184212005582485183e-01
2.040000000000000000e+02 3.204666648247372351e-01
2.060000000000000000e+02 3.225166157363690833e-01
2.080000000000000000e+02 3.245709021729931143e-01
2.100000000000000000e+02 3.266293791694930282e-01
2.120000000000000000e+02 3.286919075709606730e-01
2.140000000000000000e+02 3.307583537095831749e-01
2.160000000000000000e+02 3.328285891016925513e-01
2.180000000000000000e+02 3.349024901635495044e-01
2.200000000000000000e+02 3.369799379445559961e-01
2.220000000000000000e+02 3.390608178766895131e-01
2.240000000000000000e+02 3.411450195390507423e-01
2.260000000000000000e+02 3.432324364364991442e-01
2.280000000000000000e+02 3.453229657914402839e-01
2.300000000000000000e+02 3.474165083478846228e-01
2.320000000000000000e+02 3.495129681869822980e-01
2.340000000000000000e+02 3.516122525532816567e-01
2.360000000000000000e+02 3.537142716910275930e-01
2.380000000000000000e+02 3.558189386898590878e-01
2.400000000000000000e+02 3.579261693393140376e-01
2.420000000000000000e+02 3.600358819915907005e-01
2.440000000000000000e+02 3.621479974320577777e-01
2.460000000000000000e+02 3.642624387570366218e-01
2.480000000000000000e+02 3.663791312584137039e-01
2.500000000000000000e+02 3.684980023146742223e-01
2.520000000000000000e+02 3.706189812879705503e-01
2.540000000000000000e+02 3.727419994268722503e-01
2.560000000000000000e+02 3.748669897744603685e-01
2.580000000000000000e+02 3.769938870814574794e-01
2.600000000000000000e+02 3.791226277240992704e-01
2.620000000000000000e+02 3.812531496264806030e-01
2.640000000000000000e+02 3.833853921871137049e-01
2.660000000000000000e+02 3.855192962094682319e-01
2.680000000000000000e+02 3.876548038362617188e-01
2.700000000000000000e+02 3.897918584872980263e-01
2.720000000000000000e+02 3.919304048006487795e-01
2.740000000000000000e+02 3.940703885770017734e-01
2.760000000000000000e+02 3.962117567269946572e-01
2.780000000000000000e+02 3.983544572213761903e-01
2.800000000000000000e+02 4.004984390438388608e-01
2.820000000000000000e+02 4.026436521463777618e-01
2.840000000000000000e+02 4.047900474070422194e-01
2.860000000000000000e+02 4.069375765899497233e-01
2.880000000000000000e+02 4.090861923074398665e-01
2.900000000000000000e+02 4.112358479842587733e-01
2.920000000000000000e+02 4.133864978236611032e-01
2.940000000000000000e+02 4.155380967753322108e-01
2.960000000000000000e+02 4.176906005050314286e-01
2.980000000000000000e+02 4.198439653658678217e-01
3.000000000000000000e+02 4.219981483711202075e-01
3.020000000000000000e+02 4.241531071685247234e-01
3.040000000000000000e+02 4.263088000159469537e-01
3.060000000000000000e+02 4.284651857583722800e-01
3.080000000000000000e+02 4.306222238061418461e-01
3.100000000000000000e+02 4.327798741143681349e-01
3.120000000000000000e+02 4.349380971634739246e-01
3.140000000000000000e+02 4.370968539407898423e-01
3.160000000000000000e+02 4.392561059231594456e-01
3.180000000000000000e+02 4.414158150604959863e-01
3.200000000000000000e+02 4.435759437602443955e-01
3.220000000000000000e+02 4.457364548726997500e-01
3.240000000000000000e+02 4.478973116771353680e-01
3.260000000000000000e+02 4.500584778687014564e-01
3.280000000000000000e+02 4.522199175460523968e-01
3.300000000000000000e+02 4.543815951996627578e-01
3.320000000000000000e+02 4.565434757007991173e-01
3.340000000000000000e+02 4.587055242911091124e-01
3.360000000000000000e+02 4.608677065727989630e-01
3.380000000000000000e+02 4.630299884993646087e-01
3.400000000000000000e+02 4.651923363668485911e-01
3.420000000000000000e+02 4.673547168055950940e-01
3.440000000000000000e+02 4.695170967724758282e-01
3.460000000000000000e+02 4.716794435435598953e-01
3.480000000000000000e+02 4.738417247072059246e-01
3.500000000000000000e+02 4.760039081575526132e-01

# Average lifetime, 7 monolayers
2.000000000000000000e+00 2.629185480669374084e+10
4.000000000000000000e+00 2.475197638303662825e+04
6.000000000000000000e+00 2.417850098037288262e+02
8.000000000000000000e+00 2.297152710182516699e+01
1.000000000000000000e+01 7.177263504393049054e+00
1.200000000000000000e+01 3.628735111033791316e+00
1.400000000000000000e+01 2.132881062477745004e+00
1.600000000000000000e+01 1.404919276888255686e+00
1.800000000000000000e+01 1.009216842304647477e+00
2.000000000000000000e+01 7.746778850552145101e-01
2.200000000000000000e+01 6.258656386904178914e-01
2.400000000000000000e+01 5.262050884810113294e-01
2.600000000000000000e+01 4.565227301407444038e-01
2.800000000000000000e+01 4.060819880409419769e-01
3.000000000000000000e+01 3.685314275813266760e-01
3.200000000000000000e+01 3.399372091004461693e-01
3.400000000000000000e+01 3.177598943140870213e-01
3.600000000000000000e+01 3.003052634438793667e-01
3.800000000000000000e+01 2.864073344837763102e-01
4.000000000000000000e+01 2.752427454766941395e-01
4.200000000000000000e+01 2.662160095362701151e-01
4.400000000000000000e+01 2.588881735748750912e-01
4.600000000000000000e+01 2.529293218804946064e-01
4.800000000000000000e+01 2.480874912673597665e-01
5.000000000000000000e+01 2.441673989931876509e-01
5.200000000000000000e+01 2.410156646758420951e-01
5.400000000000000000e+01 2.385103551898669627e-01
5.600000000000000000e+01 2.365534643180492447e-01
5.800000000000000000e+01 2.350654207548344143e-01
6.000000000000000000e+01 2.339810212257024125e-01
6.200000000000000000e+01 2.332463801358058697e-01
6.400000000000000000e+01 2.328166144828985318e-01
6.600000000000000000e+01 2.326540674952397580e-01
6.800000000000000000e+01 2.327272581855572564e-01
7.000000000000000000e+01 2.330084916630550951e-01
7.200000000000000000e+01 2.334749876804478874e-01
7.400000000000000000e+01 2.341068768763946428e-01
7.600000000000000000e+01 2.348869917088710901e-01
7.800000000000000000e+01 2.358004279146959092e-01
8.000000000000000000e+01 2.368341851228505102e-01
8.200000000000000000e+01 2.379768857120622694e-01
8.400000000000000000e+01 2.392185182616645700e-01
8.600000000000000000e+01 2.405502491710140300e-01
8.800000000000000000e+01 2.419642542290385279e-01
9.000000000000000000e+01 2.434535798937844109e-01
9.200000000000000000e+01 2.450120266440571626e-01
9.400000000000000000e+01 2.466340504415062973e-01
9.600000000000000000e+01 2.483146791286714450e-01
9.800000000000000000e+01 2.500494441452947858e-01
1.000000000000000000e+02 2.518343078608623054e-01
1.020000000000000000e+02 2.536656288779915447e-01
1.040000000000000000e+02 2.555401052485828939e-01
1.060000000000000000e+02 2.574547384399716865e-01
1.080000000000000000e+02 2.594071046112301770e-01
1.100000000000000000e+02 2.613939266647952731e-01
1.120000000000000000e+02 2.634136097181334901e-01
1.140000000000000000e+02 2.654638804320976764e-01
1.160000000000000000e+02 2.675428231847383764e-01
1.180000000000000000e+02 2.696487656007528488e-01
1.200000000000000000e+02 2.717799439270224271e-01
1.220000000000000000e+02 2.739349397862674285e-01
1.240000000000000000e+02 2.761123816262823771e-01
1.260000000000000000e+02 2.783110815609664557e-01
1.280000000000000000e+02 2.805296964277297356e-01
1.300000000000000000e+02 2.827672150870587098e-01
1.320000000000000000e+02 2.850226238657146971e-01
1.340000000000000000e+02 2.872949802095548510e-01
1.360000000000000000e+02 2.895835340331982533e-01
1.380000000000000000e+02 2.918872234682211575e-01
1.400000000000000000e+02 2.942053412677794189e-01
1.420000000000000000e+02 2.965372908403882124e-01
1.440000000000000000e+02 2.988823488534850803e-01
1.460000000000000000e+02 3.012398905188621856e-01
1.480000000000000000e+02 3.035415877887171487e-01
1.500000000000000000e+02 3.059232192898314606e-01
1.520000000000000000e+02 3.083156648321335180e-01
1.540000000000000000e+02 3.107184587152482802e-01
1.560000000000000000e+02 3.131310179599773869e-01
1.580000000000000000e+02 3.155529832831888148e-01
1.600000000000000000e+02 3.179839538949418287e-01
1.620000000000000000e+02 3.204862921910733298e-01
1.640000000000000000e+02 3.229336438462189207e-01
1.660000000000000000e+02 3.253889632714591085e-01
1.680000000000000000e+02 3.278519270568173716e-01
1.700000000000000000e+02 3.303222289672726464e-01
1.720000000000000000e+02 3.327995787948259121e-01
1.740000000000000000e+02 3.352837012992470611e-01
1.760000000000000000e+02 3.377743352295947132e-01
1.780000000000000000e+02 3.402712324193935545e-01
1.800000000000000000e+02 3.427741569490643236e-01
1.820000000000000000e+02 3.452828843698346750e-01
1.840000000000000000e+02 3.477972009839161438e-01
1.860000000000000000e+02 3.503169031762400909e-01
1.880000000000000000e+02 3.528417967934867616e-01
1.900000000000000000e+02 3.553716965665469907e-01
1.920000000000000000e+02 3.579064255729165756e-01
1.940000000000000000e+02 3.604458147358357012e-01
1.960000000000000000e+02 3.629897023572904446e-01
1.980000000000000000e+02 3.655379336822385250e-01
2.000000000000000000e+02 3.680903604916636596e-01
2.020000000000000000e+02 3.706468407222733297e-01
2.040000000000000000e+02 3.732072381108403891e-01
2.060000000000000000e+02 3.757714218613663615e-01
2.080000000000000000e+02 3.783392663333958739e-01
2.100000000000000000e+02 3.809106507499531169e-01
2.120000000000000000e+02 3.834854589236982303e-01
2.140000000000000000e+02 3.860635790000180312e-01
2.160000000000000000e+02 3.886449032158690309e-01
2.180000000000000000e+02 3.912293276732866643e-01
2.200000000000000000e+02 3.938167521265593662e-01
2.220000000000000000e+02 3.964070797821477310e-01
2.240000000000000000e+02 3.990002171104988227e-01
2.260000000000000000e+02 4.015960736689716537e-01
2.280000000000000000e+02 4.041945619351487440e-01
2.300000000000000000e+02 4.067955971498638523e-01
2.320000000000000000e+02 4.093990971693284298e-01
2.340000000000000000e+02 4.120052664038621471e-01
2.360000000000000000e+02 4.146134674802138265e-01
2.380000000000000000e+02 4.172239013569163935e-01
2.400000000000000000e+02 4.198364950338983048e-01
2.420000000000000000e+02 4.224511775048327977e-01
2.440000000000000000e+02 4.250678796531284220e-01
2.460000000000000000e+02 4.276865341537645082e-01
2.480000000000000000e+02 4.303070753806226834e-01
2.500000000000000000e+02 4.329294393189953016e-01
2.520000000000000000e+02 4.355535634829676983e-01
2.540000000000000000e+02 4.381793868373970446e-01
2.560000000000000000e+02 4.408068497242241812e-01
2.580000000000000000e+02 4.434358937928711275e-01
2.600000000000000000e+02 4.460664619344945625e-01
2.620000000000000000e+02 4.486984982504442221e-01
2.640000000000000000e+02 4.513319478713342381e-01
2.660000000000000000e+02 4.539667570850657863e-01
2.680000000000000000e+02 4.566028731621644132e-01
2.700000000000000000e+02 4.592402443369265619e-01
2.720000000000000000e+02 4.618788197607274215e-01
2.740000000000000000e+02 4.645185494579240904e-01
2.760000000000000000e+02 4.671593842842178823e-01
2.780000000000000000e+02 4.698012758873453265e-01
2.800000000000000000e+02 4.724441766699656875e-01
2.820000000000000000e+02 4.750880397546393130e-01
2.840000000000000000e+02 4.777328189507767942e-01
2.860000000000000000e+02 4.803784687234615158e-01
2.880000000000000000e+02 4.830249441640392938e-01
2.900000000000000000e+02 4.856722009623903324e-01
2.920000000000000000e+02 4.883201953807893569e-01
2.940000000000000000e+02 4.909688842292700972e-01
2.960000000000000000e+02 4.936182248424215158e-01
2.980000000000000000e+02 4.962681750575328454e-01
3.000000000000000000e+02 4.989186931940204905e-01
3.020000000000000000e+02 5.015697380340711220e-01
3.040000000000000000e+02 5.042212688044328539e-01
3.060000000000000000e+02 5.068732451592984356e-01
3.080000000000000000e+02 5.095256271642184531e-01
3.100000000000000000e+02 5.121783752809964119e-01
3.120000000000000000e+02 5.148314503535065256e-01
3.140000000000000000e+02 5.174848135943904692e-01
3.160000000000000000e+02 5.201384265725855771e-01
3.180000000000000000e+02 5.227922512016379697e-01
3.200000000000000000e+02 5.254462497287614164e-01
3.220000000000000000e+02 5.281003847245987481e-01
3.240000000000000000e+02 5.307546190736524006e-01
3.260000000000000000e+02 5.334089159653422341e-01
3.280000000000000000e+02 5.360632388856618746e-01
3.300000000000000000e+02 5.387175516093950511e-01
3.320000000000000000e+02 5.413718181928689477e-01
3.340000000000000000e+02 5.440260029672053799e-01
3.360000000000000000e+02 5.466800705320487008e-01
3.380000000000000000e+02 5.493339857497424594e-01
3.400000000000000000e+02 5.519877137399268330e-01
3.420000000000000000e+02 5.546412198745354072e-01
3.440000000000000000e+02 5.572944697731671004e-01
3.460000000000000000e+02 5.599474292988118052e-01
3.480000000000000000e+02 5.626000645539074307e-01
3.500000000000000000e+02 5.652523418767139152e-01
