# Supplementary material for: Controlling light emission from semiconductor nanoplatelets using surface chemistry
Source: Nat Commun. 2024 Sep 4;15:7737. doi: 10.1038/s41467-024-51842-4 (PMC11374790; doi:10.1038/s41467-024-51842-4)
Supplement: Supplementary file 5 — Source Data [file 41467_2024_51842_MOESM5_ESM.zip › Fig_1c.txt]

# Ligand Fluctuations + Thermal Broadening
2.800000000000000000e+03 1.520498456861809226e-07
2.800801603206412892e+03 1.584791010918215164e-07
2.801603206412825784e+03 1.651802102759666908e-07
2.802404809619238677e+03 1.721646682675480819e-07
2.803206412825651114e+03 1.794444561497621369e-07
2.804008016032064006e+03 1.870320616123433181e-07
2.804809619238476898e+03 1.949405003728204775e-07
2.805611222444889790e+03 2.031833385035929920e-07
2.806412825651302683e+03 2.117747157030573580e-07
2.807214428857715575e+03 2.207293695507302138e-07
2.808016032064128467e+03 2.300626607879769343e-07
2.808817635270540904e+03 2.397905996676988744e-07
2.809619238476953797e+03 2.499298734182103726e-07
2.810420841683366689e+03 2.604978748683498025e-07
2.811222444889779581e+03 2.715127322830151330e-07
2.812024048096192473e+03 2.829933404602413481e-07
2.812825651302605365e+03 2.949593931431850010e-07
2.813627254509018258e+03 3.074314168026110409e-07
2.814428857715430695e+03 3.204308058478342138e-07
2.815230460921843587e+03 3.339798593265378136e-07
2.816032064128256479e+03 3.481018191763476880e-07
2.816833667334669371e+03 3.628209100938886073e-07
2.817635270541082264e+03 3.781623810896219628e-07
2.818436873747495156e+03 3.941525487998108577e-07
2.819238476953907593e+03 4.108188426298418975e-07
2.820040080160320485e+03 4.281898518064505005e-07
2.820841683366733378e+03 4.462953744194028785e-07
2.821643286573146270e+03 4.651664685369223017e-07
2.822444889779559162e+03 4.848355054824506361e-07
2.823246492985972054e+03 5.053362253641599666e-07
2.824048096192384946e+03 5.267037949524520968e-07
2.824849699398797384e+03 5.489748680047479919e-07
2.825651302605210276e+03 5.721876481411041301e-07
2.826452905811623168e+03 5.963819543783141284e-07
2.827254509018036060e+03 6.215992894351784985e-07
2.828056112224448952e+03 6.478829109259325010e-07
2.828857715430861845e+03 6.752779055640074953e-07
2.829659318637274737e+03 7.038312665034003195e-07
2.830460921843687174e+03 7.335919739503672115e-07
2.831262525050100066e+03 7.646110791837191289e-07
2.832064128256512959e+03 7.969417921276875997e-07
2.832865731462925851e+03 8.306395726278588455e-07
2.833667334669338743e+03 8.657622255865363446e-07
2.834468937875751635e+03 9.023700001208140560e-07
2.835270541082164527e+03 9.405256929134174159e-07
2.836072144288576965e+03 9.802947559336029858e-07
2.836873747494989857e+03 1.021745408713057395e-06
2.837675350701402749e+03 1.064948755368958341e-06
2.838476953907815641e+03 1.109978906575533999e-06
2.839278557114228533e+03 1.156913106692888613e-06
2.840080160320641426e+03 1.205831866271329996e-06
2.840881763527054318e+03 1.256819100158553998e-06
2.841683366733466755e+03 1.309962271446474022e-06
2.842484969939879647e+03 1.365352541504782707e-06
2.843286573146292540e+03 1.423084926358312232e-06
2.844088176352705432e+03 1.483258459676842882e-06
2.844889779559118324e+03 1.545976362656637850e-06
2.845691382765531216e+03 1.611346221085275878e-06
2.846492985971944108e+03 1.679480169893436938e-06
2.847294589178356546e+03 1.750495085510209736e-06
2.848096192384769438e+03 1.824512786352145972e-06
2.848897795591182330e+03 1.901660241789386661e-06
2.849699398797595222e+03 1.982069789948030233e-06
2.850501002004008114e+03 2.065879364721812774e-06
2.851302605210421007e+03 2.153232732382912814e-06
2.852104208416833899e+03 2.244279738197361462e-06
2.852905811623246336e+03 2.339176563468367489e-06
2.853707414829659228e+03 2.438085993448760503e-06
2.854509018036072121e+03 2.541177696581094991e-06
2.855310621242485013e+03 2.648628515545787513e-06
2.856112224448897905e+03 2.760622770615613060e-06
2.856913827655310797e+03 2.877352575837165639e-06
2.857715430861723235e+03 2.999018168581696325e-06
2.858517034068136127e+03 3.125828253030989224e-06
2.859318637274549019e+03 3.258000358186426240e-06
2.860120240480961911e+03 3.395761211016761684e-06
2.860921843687374803e+03 3.539347125383641013e-06
2.861723446893787695e+03 3.689004407412559425e-06
2.862525050100200588e+03 3.844989778004381288e-06
2.863326653306613025e+03 4.007570813212218463e-06
2.864128256513025917e+03 4.177026403239646105e-06
2.864929859719438809e+03 4.353647230846125492e-06
2.865731462925851702e+03 4.537736269982281179e-06
2.866533066132264594e+03 4.729609305508831092e-06
2.867334669338677486e+03 4.929595474891537418e-06
2.868136272545090378e+03 5.138037832800805059e-06
2.868937875751502816e+03 5.355293939584868978e-06
2.869739478957915708e+03 5.581736474626527639e-06
2.870541082164328600e+03 5.817753875633415566e-06
2.871342685370741492e+03 6.063751004961625501e-06
2.872144288577154384e+03 6.320149844113158335e-06
2.872945891783567276e+03 6.587390217599562326e-06
2.873747494989980169e+03 6.865930547413347570e-06
2.874549098196392606e+03 7.156248639401344672e-06
2.875350701402805498e+03 7.458842502889616545e-06
2.876152304609218390e+03 7.774231204963644125e-06
2.876953907815631283e+03 8.102955760872581787e-06
2.877755511022044175e+03 8.445580062082176561e-06
2.878557114228457067e+03 8.802691843569781878e-06
2.879358717434869959e+03 9.174903692020235061e-06
2.880160320641282397e+03 9.562854096651757005e-06
2.880961923847695289e+03 9.967208544476336302e-06
2.881763527054108181e+03 1.038866066186934599e-05
2.882565130260521073e+03 1.082793340441152393e-05
2.883366733466933965e+03 1.128578029704111202e-05
2.884168336673346857e+03 1.176298672664433986e-05
2.884969939879759295e+03 1.226037128930148009e-05
2.885771543086172187e+03 1.277878719450132945e-05
2.886573146292585079e+03 1.331912372872800172e-05
2.887374749498997971e+03 1.388230778093716223e-05
2.888176352705410864e+03 1.446930543253336046e-05
2.888977955911823756e+03 1.508112361457858345e-05
2.889779559118236648e+03 1.571881183507355296e-05
2.890581162324649085e+03 1.638346397927508392e-05
2.891382765531061978e+03 1.707622018613942950e-05
2.892184368737474870e+03 1.779826880410536946e-05
2.892985971943887762e+03 1.855084842957903398e-05
2.893787575150300654e+03 1.933525003161182617e-05
2.894589178356713546e+03 2.015281916641859251e-05
2.895390781563126438e+03 2.100495828553355774e-05
2.896192384769538876e+03 2.189312914156427240e-05
2.896993987975951768e+03 2.281885529567231663e-05
2.897795591182364660e+03 2.378372473107453282e-05
2.898597194388777552e+03 2.478939257705919475e-05
2.899398797595190445e+03 2.583758394818061238e-05
2.900200400801603337e+03 2.693009690350697227e-05
2.901002004008016229e+03 2.806880553099639454e-05
2.901803607214428666e+03 2.925566316229168267e-05
2.902605210420841559e+03 3.049270572345260611e-05
2.903406813627254451e+03 3.178205522736290669e-05
2.904208416833667343e+03 3.312592341381680492e-05
2.905010020040080235e+03 3.452661554351921941e-05
2.905811623246493127e+03 3.631454461698273550e-05
2.906613226452906019e+03 3.783457729005089719e-05
2.907414829659318457e+03 3.941915844551638115e-05
2.908216432865731349e+03 4.107105006760652802e-05
2.909018036072144241e+03 4.279301414054580529e-05
2.909819639278557133e+03 4.458780379234451077e-05
2.910621242484970026e+03 4.645796268019957353e-05
2.911422845691382918e+03 4.840582238492415851e-05
2.912224448897795810e+03 5.043437018050430406e-05
2.913026052104208247e+03 5.254851104600127875e-05
2.913827655310621140e+03 5.475328419228891953e-05
2.914629258517034032e+03 5.705174363890188060e-05
2.915430861723446924e+03 5.944587550384376350e-05
2.916232464929859816e+03 6.193925132761272435e-05
2.917034068136272708e+03 6.453786927985730669e-05
2.917835671342685600e+03 6.724761931285231872e-05
2.918637274549098038e+03 7.007296523642456371e-05
2.919438877755510930e+03 7.301796448310023319e-05
2.920240480961923822e+03 7.608670264650345687e-05
2.921042084168336714e+03 7.928329295242974998e-05
2.921843687374749607e+03 8.261290583481178322e-05
2.922645290581162499e+03 8.608315351052309573e-05
2.923446893787574936e+03 8.970178821694223714e-05
2.924248496993987828e+03 9.347506304102270113e-05
2.925050100200400720e+03 9.740856140631024723e-05
2.925851703406813613e+03 1.015078373333402808e-04
2.926653306613226505e+03 1.057784122653524335e-04
2.927454909819639397e+03 1.102267660252557579e-04
2.928256513026052289e+03 1.148628464988633814e-04
2.929058116232464727e+03 1.196972391479400198e-04
2.929859719438877619e+03 1.247387266046156922e-04
2.930661322645290511e+03 1.299948697443144947e-04
2.931462925851703403e+03 1.354731773615874618e-04
2.932264529058116295e+03 1.411811042570280483e-04
2.933066132264529188e+03 1.471269008318623660e-04
2.933867735470942080e+03 1.533234147350583034e-04
2.934669338677354517e+03 1.597850424523772686e-04
2.935470941883767409e+03 1.665241275037163051e-04
2.936272545090180301e+03 1.735509313485446086e-04
2.937074148296593194e+03 1.808756050394850850e-04
2.937875751503006086e+03 1.885082486366157365e-04
2.938677354709418978e+03 1.964595597155540264e-04
2.939478957915831870e+03 2.047459311372306257e-04
2.940280561122244308e+03 2.133868356629601963e-04
2.941082164328657200e+03 2.223996015920349188e-04
2.941883767535070092e+03 2.317982580946197242e-04
2.942685370741482984e+03 2.415965464503313370e-04
2.943486973947895876e+03 2.518081507928967904e-04
2.944288577154308769e+03 2.624471391423971109e-04
2.945090180360721206e+03 2.735342230263674754e-04
2.945891783567134098e+03 2.850955780916352377e-04
2.946693386773546990e+03 2.971554706898798235e-04
2.947494989979959882e+03 3.097333895339783399e-04
2.948296593186372775e+03 3.228480618581607204e-04
2.949098196392785667e+03 3.365175558571281114e-04
2.949899799599198559e+03 3.507599047664918370e-04
2.950701402805610996e+03 3.656019866394534176e-04
2.951503006012023889e+03 3.810815568632253646e-04
2.952304609218436781e+03 3.972326904117981202e-04
2.953106212424849673e+03 4.140738010108387579e-04
2.953907815631262565e+03 4.316211983890588496e-04
2.954709418837675457e+03 4.499086580341968506e-04
2.955511022044088350e+03 4.689816462046747189e-04
2.956312625250500787e+03 4.888808370703741921e-04
2.957114228456913679e+03 5.096375780441824658e-04
2.957915831663326571e+03 5.312822749464234844e-04
2.958717434869739463e+03 5.538457669202140419e-04
2.959519038076152356e+03 5.773596229385556102e-04
2.960320641282565248e+03 6.018687854418038052e-04
2.961122244488978140e+03 6.274316358887228797e-04
2.961923847695390577e+03 6.541032770137766720e-04
2.962725450901803470e+03 6.819277169413663327e-04
2.963527054108216362e+03 7.109469737282907674e-04
2.964328657314629254e+03 7.412029373768872073e-04
2.965130260521042146e+03 7.727376890092137358e-04
2.965931863727455038e+03 8.056077639735965837e-04
2.966733466933867930e+03 8.398914340322759936e-04
2.967535070140280368e+03 8.756653969988355789e-04
2.968336673346693260e+03 9.129911075929070642e-04
2.969138276553106152e+03 9.519256987753217355e-04
2.969939879759519044e+03 9.925261188563222221e-04
2.970741482965931937e+03 1.034849225324161685e-03
2.971543086172344829e+03 1.078966272055672691e-03
2.972344689378757721e+03 1.124981430098690978e-03
2.973146292585170158e+03 1.173000746383649328e-03
2.973947895791583051e+03 1.223110644894605291e-03
2.974749498997995943e+03 1.275388886623745254e-03
2.975551102204408835e+03 1.329913078622281053e-03
2.976352705410821727e+03 1.386760686392072856e-03
2.977154308617234619e+03 1.446022261763388024e-03
2.977955911823647511e+03 1.507835091380701738e-03
2.978757515030059949e+03 1.572344956859446537e-03
2.979559118236472841e+03 1.639674026707997829e-03
2.980360721442885733e+03 1.709928635693224071e-03
2.981162324649298625e+03 1.783214694942003445e-03
2.981963927855711518e+03 1.859637872715900770e-03
2.982765531062124410e+03 1.939314824514483957e-03
2.983567134268537302e+03 2.022424618626175122e-03
2.984368737474949739e+03 2.109167119086980194e-03
2.985170340681362632e+03 2.199715307448329039e-03
2.985971943887775524e+03 2.294215181531089696e-03
2.986773547094188416e+03 2.392811428558338453e-03
2.987575150300601308e+03 2.495648362306462226e-03
2.988376753507014200e+03 2.602878729688529961e-03
2.989178356713427092e+03 2.714734012766271010e-03
2.989979959919839530e+03 2.831487823715015187e-03
2.990781563126252422e+03 2.953385514385807164e-03
2.991583166332665314e+03 3.080629411407548313e-03
2.992384769539078206e+03 3.213417187168512990e-03
2.993186372745491099e+03 3.351941511241257436e-03
2.993987975951903991e+03 3.496400438506298315e-03
2.994789579158316428e+03 3.647102924329343691e-03
2.995591182364729320e+03 3.804448061532132025e-03
2.996392785571142213e+03 3.968772101466683765e-03
2.997194388777555105e+03 4.140262005484725109e-03
2.997995991983967997e+03 4.319111804063603503e-03
2.998797595190380889e+03 4.505715249371982679e-03
2.999599198396793781e+03 4.700551596685823008e-03
3.000400801603206219e+03 4.904036070429995675e-03
3.001202404809619111e+03 5.116505080449162447e-03
3.002004008016032003e+03 5.338290656708282247e-03
3.002805611222444895e+03 5.569726349342603126e-03
3.003607214428857787e+03 5.811160238501295212e-03
3.004408817635270680e+03 6.063112415357066291e-03
3.005210420841683572e+03 6.326216799617127677e-03
3.006012024048096009e+03 6.601051203433862778e-03
3.006813627254508901e+03 6.888086294267266665e-03
3.007615230460921794e+03 7.187781967980913164e-03
3.008416833667334686e+03 7.500602421464647347e-03
3.009218436873747578e+03 7.827021792036989792e-03
3.010020040080160470e+03 8.167706382853204272e-03
3.010821643286573362e+03 8.523513635202850311e-03
3.011623246492985800e+03 8.895257658236602541e-03
3.012424849699398692e+03 9.283606350736665208e-03
3.013226452905811584e+03 9.689201590064510858e-03
3.014028056112224476e+03 1.011268259733217809e-02
3.014829659318637368e+03 1.055469110690123238e-02
3.015631262525050261e+03 1.101608162851932388e-02
3.016432865731462698e+03 1.149802532288866051e-02
3.017234468937875590e+03 1.200167261871811983e-02
3.018036072144288482e+03 1.252796600364731137e-02
3.018837675350701375e+03 1.307779015371412015e-02
3.019639278557114267e+03 1.365203473431685251e-02
3.020440881763527159e+03 1.425159440845293231e-02
3.021242484969940051e+03 1.487757503353590721e-02
3.022044088176352489e+03 1.553155964110323334e-02
3.022845691382765381e+03 1.621515996065277243e-02
3.023647294589178273e+03 1.692972354025349541e-02
3.024448897795591165e+03 1.767648282105567514e-02
3.025250501002004057e+03 1.845667632228845806e-02
3.026052104208416949e+03 1.927155053922626621e-02
3.026853707414829842e+03 2.012254752300037322e-02
3.027655310621242279e+03 2.101179741510438709e-02
3.028456913827655171e+03 2.194155637806349465e-02
3.029258517034068063e+03 2.291377112574684988e-02
3.030060120240480956e+03 2.393018287024920726e-02
3.030861723446893848e+03 2.499251181431353178e-02
3.031663326653306740e+03 2.610244651814685665e-02
3.032464929859719632e+03 2.726187377820649821e-02
3.033266533066132070e+03 2.847380920905717358e-02
3.034068136272544962e+03 2.974162209312384078e-02
3.034869739478957854e+03 3.106779728316379913e-02
3.035671342685370746e+03 3.245394205478413507e-02
3.036472945891783638e+03 3.390222479929683869e-02
3.037274549098196530e+03 3.541649674641374201e-02
3.038076152304609423e+03 3.700082694950646012e-02
3.038877755511021860e+03 3.865858815363829026e-02
3.039679358717434752e+03 4.039277863475621705e-02
3.040480961923847644e+03 4.220643992358073804e-02
3.041282565130260537e+03 4.410268316875482625e-02
3.042084168336673429e+03 4.608499310640232216e-02
3.042885771543086321e+03 4.815848539745391788e-02
3.043687374749499213e+03 5.032868668101810744e-02
3.044488977955911650e+03 5.260046265928912390e-02
3.045290581162324543e+03 5.497814282284659015e-02
3.046092184368737435e+03 5.746606787807244376e-02
3.046893787575150327e+03 6.006863874003724735e-02
3.047695390781563219e+03 6.279057264009778316e-02
3.048496993987976111e+03 6.563877452650727917e-02
3.049298597194389004e+03 6.862107387036216199e-02
3.050100200400801441e+03 7.174456256950990929e-02
3.050901803607214333e+03 7.501543451483061453e-02
3.051703406813627225e+03 7.843985881079229561e-02
3.052505010020040118e+03 8.202410695341620650e-02
3.053306613226453010e+03 8.577470361453815029e-02
3.054108216432865902e+03 8.970092927026861174e-02
3.054909819639278794e+03 9.381387016287671965e-02
3.055711422845691231e+03 9.812386080577154002e-02
3.056513026052104124e+03 1.026398078360466481e-01
3.057314629258517016e+03 1.073704972131089286e-01
3.058116232464929908e+03 1.123248878457199784e-01
3.058917835671342800e+03 1.175121430496464114e-01
3.059719438877755692e+03 1.229446578243999222e-01
3.060521042084168585e+03 1.286380087968708452e-01
3.061322645290581022e+03 1.346071492613322151e-01
3.062124248496993914e+03 1.408649080271344722e-01
3.062925851703406806e+03 1.474237620936984239e-01
3.063727454909819699e+03 1.542963490901929080e-01
3.064529058116232591e+03 1.614954597067253528e-01
3.065330661322645483e+03 1.690374104697455748e-01
3.066132264529058375e+03 1.769437089732742996e-01
3.066933867735470812e+03 1.852355846594604671e-01
3.067735470941883705e+03 1.939311978980868545e-01
3.068537074148296597e+03 2.030478278499837086e-01
3.069338677354709489e+03 2.126022180362126257e-01
3.070140280561122381e+03 2.226107001496885618e-01
3.070941883767535273e+03 2.330937369981247176e-01
3.071743486973947711e+03 2.440810554271244104e-01
3.072545090180360603e+03 2.556019914500414769e-01
3.073346693386773495e+03 2.676742160178113838e-01
3.074148296593186387e+03 2.803106187178498465e-01
3.074949899799599280e+03 2.935324052647697024e-01
3.075751503006012172e+03 3.073707987519760931e-01
3.076553106212424609e+03 3.218542659770852743e-01
3.077354709418837501e+03 3.369995206131260468e-01
3.078156312625250393e+03 3.528201470544178320e-01
3.078957915831663286e+03 3.693231423811264014e-01
3.079759519038076178e+03 3.865111370488116260e-01
3.080561122244489070e+03 4.043827783164281597e-01
3.081362725450901962e+03 4.229296514792119654e-01
3.082164328657314400e+03 4.421378457253929972e-01
3.082965931863727292e+03 4.619669799307935532e-01
3.083767535070140184e+03 4.823631086501267706e-01
3.084569138276553076e+03 5.031741097784709904e-01
3.085370741482965968e+03 5.241743026171911124e-01
3.086172344689378860e+03 5.454471511657078553e-01
3.086973947895791753e+03 5.670097196107155568e-01
3.087775551102204190e+03 5.888056660054142855e-01
3.088577154308617082e+03 6.107738441415728747e-01
3.089378757515029974e+03 6.328485380929186332e-01
3.090180360721442867e+03 6.549597720600399686e-01
3.090981963927855759e+03 6.770336968662886701e-01
3.091783567134268651e+03 6.989930530437807876e-01
3.092585170340681543e+03 7.207577088655845454e-01
3.093386773547093981e+03 7.422452699455648339e-01
3.094188376753506873e+03 7.633717551732338569e-01
3.094989979959919765e+03 7.840523318212814230e-01
3.095791583166332657e+03 8.042021007165460755e-01
3.096593186372745549e+03 8.237369204686652013e-01
3.097394789579158441e+03 8.425742579852341096e-01
3.098196392785571334e+03 8.606340509527387050e-01
3.098997995991983771e+03 8.778395667169623939e-01
3.099799599198396663e+03 8.941182411391416229e-01
3.100601202404809555e+03 9.094024806087467327e-01
3.101402805611222448e+03 9.236304105192849612e-01
3.102204408817635340e+03 9.367465541947511687e-01
3.103006012024048232e+03 9.487024275017958974e-01
3.103807615230461124e+03 9.594570361750353049e-01
3.104609218436873562e+03 9.689772651694851247e-01
3.105410821643286454e+03 9.772381520546238320e-01
3.106212424849699346e+03 9.842230394735792531e-01
3.107014028056112238e+03 9.899236048843589320e-01
3.107815631262525130e+03 9.943397690413264822e-01
3.108617234468938022e+03 9.974794878263657516e-01
3.109418837675350915e+03 9.993584349674108358e-01
3.110220440881763352e+03 9.999995857695076484e-01
3.111022044088176244e+03 9.994327141337238096e-01
3.111823647294589136e+03 9.976938167821906012e-01
3.112625250501002029e+03 9.948244797029650588e-01
3.113426853707414921e+03 9.908712023660396495e-01
3.114228456913827813e+03 9.858846952600327507e-01
3.115030060120240705e+03 9.799191658012114114e-01
3.115831663326653143e+03 9.730316067360712529e-01
3.116633266533066035e+03 9.652810998735706915e-01
3.117434869739478927e+03 9.567281464297191507e-01
3.118236472945891819e+03 9.474340335338923280e-01
3.119038076152304711e+03 9.374602446194878480e-01
3.119839679358717603e+03 9.268679195797904224e-01
3.120641282565130496e+03 9.157173687821651420e-01
3.121442885771542933e+03 9.040676433562693237e-01
3.122244488977955825e+03 8.919761626479568717e-01
3.123046092184368717e+03 8.794983983901586422e-01
3.123847695390781610e+03 8.666876140021587682e-01
3.124649298597194502e+03 8.535946564966114813e-01
3.125450901803607394e+03 8.402677977455750291e-01
3.126252505010020286e+03 8.267526213228620913e-01
3.127054108216432724e+03 8.130919507840241867e-01
3.127855711422845616e+03 7.993258150474897850e-01
3.128657314629258508e+03 7.854914464793221196e-01
3.129458917835671400e+03 7.716233073365420525e-01
3.130260521042084292e+03 7.577531403687569611e-01
3.131062124248497184e+03 7.439100395931015353e-01
3.131863727454910077e+03 7.301205375246777596e-01
3.132665330661322514e+03 7.164087054465693161e-01
3.133466933867735406e+03 7.027962636254978523e-01
3.134268537074148298e+03 6.893026987092945035e-01
3.135070140280561191e+03 6.759453858700621431e-01
3.135871743486974083e+03 6.627397135753536617e-01
3.136673346693386975e+03 6.496992091721240925e-01
3.137474949899799412e+03 6.368356637511217722e-01
3.138276553106212305e+03 6.241592550197396783e-01
3.139078156312625197e+03 6.116786671480015647e-01
3.139879759519038089e+03 5.994012067641566466e-01
3.140681362725450981e+03 5.873329144644849897e-01
3.141482965931863873e+03 5.754786713662569664e-01
3.142284569138276311e+03 5.638423003752248697e-01
3.143086172344689203e+03 5.524266619607233197e-01
3.143887775551102095e+03 5.412337443344495957e-01
3.144689378757514987e+03 5.302647480144647707e-01
3.145490981963927879e+03 5.195201648265480587e-01
3.146292585170340772e+03 5.089998514516548278e-01
3.147094188376753664e+03 4.987030976731209320e-01
3.147895791583166101e+03 4.886286895117256113e-01
3.148697394789578993e+03 4.787749674622933105e-01
3.149498997995991886e+03 4.691398800636453759e-01
3.150300601202404778e+03 4.597210330451602101e-01
3.151102204408817670e+03 4.505157342997442305e-01
3.151903807615230562e+03 4.415210349348711039e-01
3.152705410821643454e+03 4.327337666518129566e-01
3.153507014028055892e+03 4.241505756988145359e-01
3.154308617234468784e+03 4.157679536373193874e-01
3.155110220440881676e+03 4.075822651521863738e-01
3.155911823647294568e+03 3.995897731271607078e-01
3.156713426853707460e+03 3.917866611966456247e-01
3.157515030060120353e+03 3.841690539738059629e-01
3.158316633266533245e+03 3.767330351438278879e-01
3.159118236472945682e+03 3.694746635998545914e-01
3.159919839679358574e+03 3.623899877878344888e-01
3.160721442885771467e+03 3.554750584155712545e-01
3.161523046092184359e+03 3.487259396703890624e-01
3.162324649298597251e+03 3.421387190796120192e-01
3.163126252505010143e+03 3.357095161380623805e-01
3.163927855711423035e+03 3.294344898173616754e-01
3.164729458917835473e+03 3.233098450628741904e-01
3.165531062124248365e+03 3.173318383756751904e-01
3.166332665330661257e+03 3.114967825690648784e-01
3.167134268537074149e+03 3.058010507816137369e-01
3.167935871743487041e+03 3.002410798219170562e-01
3.168737474949899934e+03 2.948133729137238368e-01
3.169539078156312826e+03 2.895145019041428514e-01
3.170340681362725263e+03 2.843411089920910295e-01
3.171142284569138155e+03 2.792899080290082714e-01
3.171943887775551048e+03 2.743576854392026365e-01
3.172745490981963940e+03 2.695413008027365831e-01
3.173547094188376832e+03 2.648376871398747112e-01
3.174348697394789724e+03 2.602438509323768967e-01
3.175150300601202616e+03 2.557568719135850932e-01
3.175951903807615054e+03 2.513739026561692125e-01
3.176753507014027946e+03 2.470921679835640372e-01
3.177555110220440838e+03 2.429089642286193507e-01
3.178356713426853730e+03 2.388216583605428933e-01
3.179158316633266622e+03 2.348276869991769988e-01
3.179959919839679515e+03 2.309245553336467527e-01
3.180761523046092407e+03 2.271098359606692763e-01
3.181563126252504844e+03 2.233811676562056092e-01
3.182364729458917736e+03 2.197362540926637020e-01
3.183166332665330629e+03 2.161728625125854120e-01
3.183967935871743521e+03 2.126888223684725299e-01
3.184769539078156413e+03 2.092820239374018065e-01
3.185571142284569305e+03 2.059504169180511601e-01
3.186372745490982197e+03 2.026920090168859989e-01
3.187174348697394635e+03 1.995048645294564549e-01
3.187975951903807527e+03 1.963871029220195796e-01
3.188777555110220419e+03 1.933368974180897371e-01
3.189579158316633311e+03 1.903524735938699752e-01
3.190380761523046203e+03 1.874321079860541972e-01
3.191182364729459096e+03 1.845741267149801634e-01
3.191983967935871988e+03 1.817769041256991069e-01
3.192785571142284425e+03 1.790388614491493502e-01
3.193587174348697317e+03 1.763584654852690392e-01
3.194388777555110210e+03 1.737342273096098288e-01
3.195190380761523102e+03 1.711647010046919992e-01
3.195991983967935994e+03 1.686484824171470553e-01
3.196793587174348886e+03 1.661842079414535267e-01
3.197595190380761778e+03 1.637705533308845274e-01
3.198396793587174216e+03 1.614062325361220185e-01
3.199198396793587108e+03 1.590899965718297893e-01
3.200000000000000000e+03 1.568206324113749495e-01

# Thermal Broadening
2.800000000000000000e+03 0.000000000000000000e+00
2.800801603206412892e+03 0.000000000000000000e+00
2.801603206412825784e+03 0.000000000000000000e+00
2.802404809619238677e+03 0.000000000000000000e+00
2.803206412825651114e+03 0.000000000000000000e+00
2.804008016032064006e+03 0.000000000000000000e+00
2.804809619238476898e+03 0.000000000000000000e+00
2.805611222444889790e+03 0.000000000000000000e+00
2.806412825651302683e+03 0.000000000000000000e+00
2.807214428857715575e+03 0.000000000000000000e+00
2.808016032064128467e+03 0.000000000000000000e+00
2.808817635270540904e+03 0.000000000000000000e+00
2.809619238476953797e+03 9.881312916824930884e-324
2.810420841683366689e+03 5.138282716748964059e-322
2.811222444889779581e+03 2.709456001793396048e-320
2.812024048096192473e+03 1.416051428858513545e-318
2.812825651302605365e+03 7.322355733608174469e-317
2.813627254509018258e+03 3.746203175163035294e-315
2.814428857715430695e+03 1.896270497578186251e-313
2.815230460921843587e+03 9.496808730204845283e-312
2.816032064128256479e+03 4.705692417838702385e-310
2.816833667334669371e+03 2.306948101477795568e-308
2.817635270541082264e+03 1.118975440920655075e-306
2.818436873747495156e+03 5.369968369762321050e-305
2.819238476953907593e+03 2.549713262056064748e-303
2.820040080160320485e+03 1.197786463371021656e-301
2.820841683366733378e+03 5.567188173110499939e-300
2.821643286573146270e+03 2.560123072317177627e-298
2.822444889779559162e+03 1.164807688844658704e-296
2.823246492985972054e+03 5.243437024873958497e-295
2.824048096192384946e+03 2.335319611689724710e-293
2.824849699398797384e+03 1.029070287812012926e-291
2.825651302605210276e+03 4.486546715283739395e-290
2.826452905811623168e+03 1.935297749740610146e-288
2.827254509018036060e+03 8.259463373356309993e-287
2.828056112224448952e+03 3.487581089118911029e-285
2.828857715430861845e+03 1.457019080155760928e-283
2.829659318637274737e+03 6.022469461176700070e-282
2.830460921843687174e+03 2.462931971200980557e-280
2.831262525050100066e+03 9.965490252361046013e-279
2.832064128256512959e+03 3.989453096616535663e-277
2.832865731462925851e+03 1.580143397410950968e-275
2.833667334669338743e+03 6.192244278881528180e-274
2.834468937875751635e+03 2.400867003012910941e-272
2.835270541082164527e+03 9.209935050560437389e-271
2.836072144288576965e+03 3.495533548955459674e-269
2.836873747494989857e+03 1.312619417166801788e-267
2.837675350701402749e+03 4.876773848851129436e-266
2.838476953907815641e+03 1.792647298885124229e-264
2.839278557114228533e+03 6.519668710830927300e-263
2.840080160320641426e+03 2.345981849249171955e-261
2.840881763527054318e+03 8.352033155190158502e-260
2.841683366733466755e+03 2.941902085749843578e-258
2.842484969939879647e+03 1.025256806375028696e-256
2.843286573146292540e+03 3.535131314443948009e-255
2.844088176352705432e+03 1.205998818804847846e-253
2.844889779559118324e+03 4.070583396372871384e-252
2.845691382765531216e+03 1.359361212126309554e-250
2.846492985971944108e+03 4.491397914079595973e-249
2.847294589178356546e+03 1.468238590706487466e-247
2.848096192384769438e+03 4.748759539524645983e-246
2.848897795591182330e+03 1.519610080104455924e-244
2.849699398797595222e+03 4.811190961965419449e-243
2.850501002004008114e+03 1.507097906574021797e-241
2.851302605210421007e+03 4.670880761364241217e-240
2.852104208416833899e+03 1.432268819173518117e-238
2.852905811623246336e+03 4.345289702994552632e-237
2.853707414829659228e+03 1.304311663791989526e-235
2.854509018036072121e+03 3.873579395573757938e-234
2.855310621242485013e+03 1.138182721757568784e-232
2.856112224448897905e+03 3.308871925108801033e-231
2.856913827655310797e+03 9.517357191042857608e-230
2.857715430861723235e+03 2.708452495901831816e-228
2.858517034068136127e+03 7.625959933790850268e-227
2.859318637274549019e+03 2.124399830265441113e-225
2.860120240480961911e+03 5.855263436622185019e-224
2.860921843687374803e+03 1.596706389394437858e-222
2.861723446893787695e+03 4.307964635149983545e-221
2.862525050100200588e+03 1.149972985238248271e-219
2.863326653306613025e+03 3.037187399192080046e-218
2.864128256513025917e+03 7.936407942656418795e-217
2.864929859719438809e+03 2.051846270539489142e-215
2.865731462925851702e+03 5.248486661867542014e-214
2.866533066132264594e+03 1.328286684193143266e-212
2.867334669338677486e+03 3.325967357294444933e-211
2.868136272545090378e+03 8.239722555522437935e-210
2.868937875751502816e+03 2.019647782637805589e-208
2.869739478957915708e+03 4.897868581531203920e-207
2.870541082164328600e+03 1.175187224320715661e-205
2.871342685370741492e+03 2.789815208282898670e-204
2.872144288577154384e+03 6.552578852016965919e-203
2.872945891783567276e+03 1.522711110910035230e-201
2.873747494989980169e+03 3.500992819612117306e-200
2.874549098196392606e+03 7.964038775394756085e-199
2.875350701402805498e+03 1.792437222774883274e-197
2.876152304609218390e+03 3.991379155082620443e-196
2.876953907815631283e+03 8.793675959057743948e-195
2.877755511022044175e+03 1.916842252310819407e-193
2.878557114228457067e+03 4.134002472063309494e-192
2.879358717434869959e+03 8.821115988444876595e-191
2.880160320641282397e+03 1.862279127675988063e-189
2.880961923847695289e+03 3.889864392569719411e-188
2.881763527054108181e+03 8.038825276334543678e-187
2.882565130260521073e+03 1.643687149877147713e-185
2.883366733466933965e+03 3.325172444790685950e-184
2.884168336673346857e+03 6.655453115439586929e-183
2.884969939879759295e+03 1.317982143510008439e-181
2.885771543086172187e+03 2.582318857662783086e-180
2.886573146292585079e+03 5.005859425845330969e-179
2.887374749498997971e+03 9.600986852543264978e-178
2.888176352705410864e+03 1.821887444005803340e-176
2.888977955911823756e+03 3.420547715784831986e-175
2.889779559118236648e+03 6.353868258163262414e-174
2.890581162324649085e+03 1.167748185446169088e-172
2.891382765531061978e+03 2.123384480441592396e-171
2.892184368737474870e+03 3.820115721169147656e-170
2.892985971943887762e+03 6.799748371121271628e-169
2.893787575150300654e+03 1.197505748279550495e-167
2.894589178356713546e+03 2.086559696498003198e-166
2.895390781563126438e+03 3.597099610872646465e-165
2.896192384769538876e+03 6.135395408772021517e-164
2.896993987975951768e+03 1.035383147855142374e-162
2.897795591182364660e+03 1.728733585660718202e-161
2.898597194388777552e+03 2.855771725872579139e-160
2.899398797595190445e+03 4.667532513657994291e-159
2.900200400801603337e+03 7.547787364965698558e-158
2.901002004008016229e+03 1.207592491876108497e-156
2.901803607214428666e+03 1.911567305722069945e-155
2.902605210420841559e+03 2.993830622843287838e-154
2.903406813627254451e+03 4.639095373389501801e-153
2.904208416833667343e+03 7.112263173497744633e-152
2.905010020040080235e+03 1.078824443889436327e-150
2.905811623246493127e+03 1.619057155220319728e-149
2.906613226452906019e+03 2.404041857128960965e-148
2.907414829659318457e+03 3.531752913508146027e-147
2.908216432865731349e+03 5.133422877251948354e-146
2.909018036072144241e+03 7.382308904427957596e-145
2.909819639278557133e+03 1.050378511323762662e-143
2.910621242484970026e+03 1.478658504242431172e-142
2.911422845691382918e+03 2.059483822607009426e-141
2.912224448897795810e+03 2.838032253956796130e-140
2.913026052104208247e+03 3.869409657911141880e-139
2.913827655310621140e+03 5.219639850910855826e-138
2.914629258517034032e+03 6.966342257567020521e-137
2.915430861723446924e+03 9.198934350507334601e-136
2.916232464929859816e+03 1.201817915613232358e-134
2.917034068136272708e+03 1.553489315355631305e-133
2.917835671342685600e+03 1.986764127419442193e-132
2.918637274549098038e+03 2.513927748006053746e-131
2.919438877755510930e+03 3.147224445014243388e-130
2.920240480961923822e+03 3.898262521164509335e-129
2.921042084168336714e+03 4.777304148703986361e-128
2.921843687374749607e+03 5.792461331905864519e-127
2.922645290581162499e+03 6.948832406615076407e-126
2.923446893787574936e+03 8.247626283621145587e-125
2.924248496993987828e+03 9.685332907284454066e-124
2.925050100200400720e+03 1.125300662446479204e-122
2.925851703406813613e+03 1.293573286847162670e-121
2.926653306613226505e+03 1.471234650938723615e-120
2.927454909819639397e+03 1.655546158613180533e-119
2.928256513026052289e+03 1.843185670050280061e-118
2.929058116232464727e+03 2.030323863645172681e-117
2.929859719438877619e+03 2.212738006835616997e-116
2.930661322645290511e+03 2.385959757066866962e-115
2.931462925851703403e+03 2.545450615253728720e-114
2.932264529058116295e+03 2.686795915382435427e-113
2.933066132264529188e+03 2.805906050914040529e-112
2.933867735470942080e+03 2.899212272040733483e-111
2.934669338677354517e+03 2.963844029971614864e-110
2.935470941883767409e+03 2.997775591308485531e-109
2.936272545090180301e+03 2.999931479542571956e-108
2.937074148296593194e+03 2.970243087496803238e-107
2.937875751503006086e+03 2.909652303284543411e-106
2.938677354709418978e+03 2.820061882462094321e-105
2.939478957915831870e+03 2.704236214313455936e-104
2.940280561122244308e+03 2.565659701934899320e-103
2.941082164328657200e+03 2.408362874613793838e-102
2.941883767535070092e+03 2.236728323766698724e-101
2.942685370741482984e+03 2.055289450887946636e-100
2.943486973947895876e+03 1.868534803700353742e-99
2.944288577154308769e+03 1.680729536822334445e-98
2.945090180360721206e+03 1.495763446259683688e-97
2.945891783567134098e+03 1.317032346490218101e-96
2.946693386773546990e+03 1.147356577460487111e-95
2.947494989979959882e+03 9.889374429790934791e-95
2.948296593186372775e+03 8.433496588258894559e-94
2.949098196392785667e+03 7.115656407828877353e-93
2.949899799599198559e+03 5.940058298427963489e-92
2.950701402805610996e+03 4.906082963167097127e-91
2.951503006012023889e+03 4.009105741302763603e-90
2.952304609218436781e+03 3.241369763632810102e-89
2.953106212424849673e+03 2.592854129345797731e-88
2.953907815631262565e+03 2.052088256756272839e-87
2.954709418837675457e+03 1.606876236037398158e-86
2.955511022044088350e+03 1.244908016291489431e-85
2.956312625250500787e+03 9.542464245829194298e-85
2.957114228456913679e+03 7.236894837753164253e-84
2.957915831663326571e+03 5.430157478290274116e-83
2.958717434869739463e+03 4.031262047951358532e-82
2.959519038076152356e+03 2.960997752303261202e-81
2.960320641282565248e+03 2.151808248597712527e-80
2.961122244488978140e+03 1.547168093936837376e-79
2.961923847695390577e+03 1.100626273732146120e-78
2.962725450901803470e+03 7.746592188702665213e-78
2.963527054108216362e+03 5.394484551655413412e-77
2.964328657314629254e+03 3.716701272461038085e-76
2.965130260521042146e+03 2.533575212627534538e-75
2.965931863727455038e+03 1.708749454773780531e-74
2.966733466933867930e+03 1.140227258267421982e-73
2.967535070140280368e+03 7.527883536741787705e-73
2.968336673346693260e+03 4.917255859460563658e-72
2.969138276553106152e+03 3.177906856084687385e-71
2.969939879759519044e+03 2.032019933256385581e-70
2.970741482965931937e+03 1.285532930978284716e-69
2.971543086172344829e+03 8.046497693472626807e-69
2.972344689378757721e+03 4.983093297527930447e-68
2.973146292585170158e+03 3.053230473177480541e-67
2.973947895791583051e+03 1.850924058825884303e-66
2.974749498997995943e+03 1.110161227012539014e-65
2.975551102204408835e+03 6.587975152665188535e-65
2.976352705410821727e+03 3.867998457291782745e-64
2.977154308617234619e+03 2.246927576482633044e-63
2.977955911823647511e+03 1.291398563541387798e-62
2.978757515030059949e+03 7.343447022315522707e-62
2.979559118236472841e+03 4.131503030694290517e-61
2.980360721442885733e+03 2.299771182584530560e-60
2.981162324649298625e+03 1.266571239851981979e-59
2.981963927855711518e+03 6.901493117629794666e-59
2.982765531062124410e+03 3.720702436672015223e-58
2.983567134268537302e+03 1.984610389746191056e-57
2.984368737474949739e+03 1.047355276585294235e-56
2.985170340681362632e+03 5.468663888991501828e-56
2.985971943887775524e+03 2.825119880196258161e-55
2.986773547094188416e+03 1.443979318532538582e-54
2.987575150300601308e+03 7.302196363034415694e-54
2.988376753507014200e+03 3.653545195946437449e-53
2.989178356713427092e+03 1.808605733860832567e-52
2.989979959919839530e+03 8.858124196309094056e-52
2.990781563126252422e+03 4.292477913702662964e-51
2.991583166332665314e+03 2.057987894803613453e-50
2.992384769539078206e+03 9.762161879734791047e-50
2.993186372745491099e+03 4.581604921312312000e-49
2.993987975951903991e+03 2.127441910963743265e-48
2.994789579158316428e+03 9.773862548952757652e-48
2.995591182364729320e+03 4.442661110558212333e-47
2.996392785571142213e+03 1.997968273791618189e-46
2.997194388777555105e+03 8.890013728384708275e-46
2.997995991983967997e+03 3.913674639346238744e-45
2.998797595190380889e+03 1.704650879708889137e-44
2.999599198396793781e+03 7.346062488481024507e-44
3.000400801603206219e+03 3.132147690026321716e-43
3.001202404809619111e+03 1.321290426966024219e-42
3.002004008016032003e+03 5.514711370464243590e-42
3.002805611222444895e+03 2.277276310894127679e-41
3.003607214428857787e+03 9.304158757726393674e-41
3.004408817635270680e+03 3.761031219166830314e-40
3.005210420841683572e+03 1.504198693218256029e-39
3.006012024048096009e+03 5.952123286439217149e-39
3.006813627254508901e+03 2.330274441183850313e-38
3.007615230460921794e+03 9.026318791470117770e-38
3.008416833667334686e+03 3.459256028105666518e-37
3.009218436873747578e+03 1.311665777088448903e-36
3.010020040080160470e+03 4.920759175155515109e-36
3.010821643286573362e+03 1.826457104094863465e-35
3.011623246492985800e+03 6.707416661231488371e-35
3.012424849699398692e+03 2.437078600413382879e-34
3.013226452905811584e+03 8.760970734677777318e-34
3.014028056112224476e+03 3.116042450030945439e-33
3.014829659318637368e+03 1.096536124626436389e-32
3.015631262525050261e+03 3.817780580748580622e-32
3.016432865731462698e+03 1.315126193798538636e-31
3.017234468937875590e+03 4.482211376585048694e-31
3.018036072144288482e+03 1.511421799320823387e-30
3.018837675350701375e+03 5.042518177578396439e-30
3.019639278557114267e+03 1.664476644422863545e-29
3.020440881763527159e+03 5.435961613076633923e-29
3.021242484969940051e+03 1.756481173786801205e-28
3.022044088176352489e+03 5.615378823748274909e-28
3.022845691382765381e+03 1.776163998211613766e-27
3.023647294589178273e+03 5.558473102290433045e-27
3.024448897795591165e+03 1.721061527065722269e-26
3.025250501002004057e+03 5.272368138288688709e-26
3.026052104208416949e+03 1.598024744316189273e-25
3.026853707414829842e+03 4.792142404489230092e-25
3.027655310621242279e+03 1.421819194992908339e-24
3.028456913827655171e+03 4.173760007467778603e-24
3.029258517034068063e+03 1.212213220588246613e-23
3.030060120240480956e+03 3.483365141340989909e-23
3.030861723446893848e+03 9.903470886558136659e-23
3.031663326653306740e+03 2.785763856769603965e-22
3.032464929859719632e+03 7.752996932324526384e-22
3.033266533066132070e+03 2.134830344760198777e-21
3.034068136272544962e+03 5.816015629365428025e-21
3.034869739478957854e+03 1.567675622369138652e-20
3.035671342685370746e+03 4.180760485065143045e-20
3.036472945891783638e+03 1.103120137364607202e-19
3.037274549098196530e+03 2.879776478796404263e-19
3.038076152304609423e+03 7.438120164191277222e-19
3.038877755511021860e+03 1.900798333991830583e-18
3.039679358717434752e+03 4.805928857108894614e-18
3.040480961923847644e+03 1.202228654655296771e-17
3.041282565130260537e+03 2.975536314226148926e-17
3.042084168336673429e+03 7.286381012753147583e-17
3.042885771543086321e+03 1.765334228975442405e-16
3.043687374749499213e+03 4.231656911754285527e-16
3.044488977955911650e+03 1.003604035877946219e-15
3.045290581162324543e+03 2.354955968367235663e-15
3.046092184368737435e+03 5.467283899282784284e-15
3.046893787575150327e+03 1.255824360449957707e-14
3.047695390781563219e+03 2.854004298543358483e-14
3.048496993987976111e+03 6.417247434335352864e-14
3.049298597194389004e+03 1.427615943930122123e-13
3.050100200400801441e+03 3.142262312821892715e-13
3.050901803607214333e+03 6.842927302864472401e-13
3.051703406813627225e+03 1.474381450242373465e-12
3.052505010020040118e+03 3.143013400706459799e-12
3.053306613226453010e+03 6.629046259285012880e-12
3.054108216432865902e+03 1.383325265404927787e-11
3.054909819639278794e+03 2.856051346426941508e-11
3.055711422845691231e+03 5.834130714711045365e-11
3.056513026052104124e+03 1.179111139089239442e-10
3.057314629258517016e+03 2.357771813283525303e-10
3.058116232464929908e+03 4.664630453260474855e-10
3.058917835671342800e+03 9.130638688660756097e-10
3.059719438877755692e+03 1.768290094957288333e-09
3.060521042084168585e+03 3.388241156268008893e-09
3.061322645290581022e+03 6.423379111889505271e-09
3.062124248496993914e+03 1.204817422889229287e-08
3.062925851703406806e+03 2.235874206417385550e-08
3.063727454909819699e+03 4.105271979151017265e-08
3.064529058116232591e+03 7.457700642619029389e-08
3.065330661322645483e+03 1.340406115218034181e-07
3.066132264529058375e+03 2.383616027701616759e-07
3.066933867735470812e+03 4.193770263770889555e-07
3.067735470941883705e+03 7.300311933807851101e-07
3.068537074148296597e+03 1.257322366613701038e-06
3.069338677354709489e+03 2.142497420433609916e-06
3.070140280561122381e+03 3.612122052425679008e-06
3.070941883767535273e+03 6.025220816734049392e-06
3.071743486973947711e+03 9.943790404966855825e-06
3.072545090180360603e+03 1.623676099612020635e-05
3.073346693386773495e+03 2.623102592597553886e-05
3.074148296593186387e+03 4.192756084861706025e-05
3.074949899799599280e+03 6.630592859133980414e-05
3.075751503006012172e+03 1.037465271117504398e-04
3.076553106212424609e+03 1.606065364156082349e-04
3.077354709418837501e+03 2.459921835063338252e-04
3.078156312625250393e+03 3.727759116855682876e-04
3.078957915831663286e+03 5.589112058515225030e-04
3.079759519038076178e+03 8.290987026449278194e-04
3.080561122244489070e+03 1.216852942314713927e-03
3.081362725450901962e+03 1.767007529088805663e-03
3.082164328657314400e+03 2.538675231945945309e-03
3.082965931863727292e+03 3.608646444423667648e-03
3.083767535070140184e+03 5.075162650214805858e-03
3.084569138276553076e+03 7.061940246656663901e-03
3.085370741482965968e+03 9.722244849499791369e-03
3.086172344689378860e+03 1.324272963784591146e-02
3.086973947895791753e+03 1.784665849952810426e-02
3.087775551102204190e+03 2.379604363436443881e-02
3.088577154308617082e+03 3.139214865768819029e-02
3.089378757515029974e+03 4.097375539663224153e-02
3.090180360721442867e+03 5.291258036707623819e-02
3.090981963927855759e+03 6.760527040876480875e-02
3.091783567134268651e+03 8.546151940866590635e-02
3.092585170340681543e+03 1.068880386110187680e-01
3.093386773547093981e+03 1.322683842567951296e-01
3.094188376753506873e+03 1.619389919016780421e-01
3.094989979959919765e+03 1.961621698685127868e-01
3.095791583166332657e+03 2.350972368521831724e-01
3.096593186372745549e+03 2.787714122492053193e-01
3.097394789579158441e+03 3.270524358787013086e-01
3.098196392785571334e+03 3.796251560507951095e-01
3.098997995991983771e+03 4.359744327418930143e-01
3.099799599198396663e+03 4.953766154176490466e-01
3.100601202404809555e+03 5.569015470492660880e-01
3.101402805611222448e+03 6.194265119707580425e-01
3.102204408817635340e+03 6.816628049591124672e-01
3.103006012024048232e+03 7.421946978571618558e-01
3.103807615230461124e+03 7.995295878601078599e-01
3.104609218436873562e+03 8.521571166014354493e-01
3.105410821643286454e+03 8.986141498861355270e-01
3.106212424849699346e+03 9.375518021060330609e-01
3.107014028056112238e+03 9.678002622848488334e-01
3.107815631262525130e+03 9.884270918285903429e-01
3.108617234468938022e+03 9.987849461429324505e-01
3.109418837675350915e+03 9.985453139546981438e-01
3.110220440881763352e+03 9.877158212263322801e-01
3.111022044088176244e+03 9.666398281099302103e-01
3.111823647294589136e+03 9.359783486580952605e-01
3.112625250501002029e+03 8.966756214720240648e-01
3.113426853707414921e+03 8.499108329265262496e-01
3.114228456913827813e+03 7.970394351984235737e-01
3.115030060120240705e+03 7.395281275721435899e-01
3.115831663326653143e+03 6.788878348847108279e-01
3.116633266533066035e+03 6.166089139027289834e-01
3.117434869739478927e+03 5.541023772573294703e-01
3.118236472945891819e+03 4.926502080741975154e-01
3.119038076152304711e+03 4.333669326934071475e-01
3.119839679358717603e+03 3.771736219358869935e-01
3.120641282565130496e+03 3.247845014904491845e-01
3.121442885771542933e+03 2.767054568372568912e-01
3.122244488977955825e+03 2.332429863591312935e-01
3.123046092184368717e+03 1.945216323335586528e-01
3.123847695390781610e+03 1.605076217205231581e-01
3.124649298597194502e+03 1.310363709066939830e-01
3.125450901803607394e+03 1.058416242779223054e-01
3.126252505010020286e+03 8.458426462419019187e-02
3.127054108216432724e+03 6.687920504202954364e-02
3.127855711422845616e+03 5.231919691043021570e-02
3.128657314629258508e+03 4.049482050727063603e-02
3.129458917835671400e+03 3.101032587199067589e-02
3.130260521042084292e+03 2.349533405973499786e-02
3.131062124248497184e+03 1.761267660774958402e-02
3.131863727454910077e+03 1.306283797479403271e-02
3.132665330661322514e+03 9.585574826940328197e-03
3.133466933867735406e+03 6.959326720041211604e-03
3.134268537074148298e+03 4.999018366942794764e-03
3.135070140280561191e+03 3.552799356008826299e-03
3.135871743486974083e+03 2.498187741475662790e-03
3.136673346693386975e+03 1.737992535812372605e-03
3.137474949899799412e+03 1.196297467623578777e-03
3.138276553106212305e+03 8.147022248770600548e-04
3.139078156312625197e+03 5.489427627567612525e-04
3.139879759519038089e+03 3.659516145760733480e-04
3.140681362725450981e+03 2.413730142712326005e-04
3.141482965931863873e+03 1.575151034489223872e-04
3.142284569138276311e+03 1.017007449358652910e-04
3.143086172344689203e+03 6.496725357676927262e-05
3.143887775551102095e+03 4.106135947269993038e-05
3.144689378757514987e+03 2.567678134092669473e-05
3.145490981963927879e+03 1.588606312403727781e-05
3.146292585170340772e+03 9.724346549917628474e-06
3.147094188376753664e+03 5.889426601778267565e-06
3.147895791583166101e+03 3.529019371139658448e-06
3.148697394789578993e+03 2.092201520156227672e-06
3.149498997995991886e+03 1.227217181237399239e-06
3.150300601202404778e+03 7.122095336332407689e-07
3.151102204408817670e+03 4.089428141906776495e-07
3.151903807615230562e+03 2.323195844816340824e-07
3.152705410821643454e+03 1.305802529866120751e-07
3.153507014028055892e+03 7.261688771470851532e-08
3.154308617234468784e+03 3.995454597587844419e-08
3.155110220440881676e+03 2.175019779457406218e-08
3.155911823647294568e+03 1.171463236957707922e-08
3.156713426853707460e+03 6.242557622291862856e-09
3.157515030060120353e+03 3.291280510352964408e-09
3.158316633266533245e+03 1.716863148265809823e-09
3.159118236472945682e+03 8.860840150746509849e-10
3.159919839679358574e+03 4.524624758652557051e-10
3.160721442885771467e+03 2.285907622183801242e-10
3.161523046092184359e+03 1.142623696108555687e-10
3.162324649298597251e+03 5.650881750783515786e-11
3.163126252505010143e+03 2.765016039783215835e-11
3.163927855711423035e+03 1.338589866640507340e-11
3.164729458917835473e+03 6.411591632960396733e-12
3.165531062124248365e+03 3.038453654477004731e-12
3.166332665330661257e+03 1.424648817259069669e-12
3.167134268537074149e+03 6.608934836303410701e-13
3.167935871743487041e+03 3.033357238230682534e-13
3.168737474949899934e+03 1.377476165534500373e-13
3.169539078156312826e+03 6.188894340754074939e-14
3.170340681362725263e+03 2.751126030489302141e-14
3.171142284569138155e+03 1.209974858355471107e-14
3.171943887775551048e+03 5.265148795904922257e-15
3.172745490981963940e+03 2.266800993380167505e-15
3.173547094188376832e+03 9.655718188403477438e-16
3.174348697394789724e+03 4.069342199397256697e-16
3.175150300601202616e+03 1.696806365409579707e-16
3.175951903807615054e+03 7.000173429646528474e-17
3.176753507014027946e+03 2.857286290249505520e-17
3.177555110220440838e+03 1.153897300683391982e-17
3.178356713426853730e+03 4.610510335290549694e-18
3.179158316633266622e+03 1.822633233675705872e-18
3.179959919839679515e+03 7.128825962620059794e-19
3.180761523046092407e+03 2.758704493293963956e-19
3.181563126252504844e+03 1.056235584224074429e-19
3.182364729458917736e+03 4.001150151542416872e-20
3.183166332665330629e+03 1.499606612693326374e-20
3.183967935871743521e+03 5.560812946719769961e-21
3.184769539078156413e+03 2.040176162310769227e-21
3.185571142284569305e+03 7.405689403097666543e-22
3.186372745490982197e+03 2.659694534659936043e-22
3.187174348697394635e+03 9.450754256479410092e-23
3.187975951903807527e+03 3.322535444998748811e-23
3.188777555110220419e+03 1.155689632604200582e-23
3.189579158316633311e+03 3.977235017090436137e-24
3.190380761523046203e+03 1.354221592084830140e-24
3.191182364729459096e+03 4.562119490446397754e-25
3.191983967935871988e+03 1.520589616694670146e-25
3.192785571142284425e+03 5.014479123548390965e-26
3.193587174348697317e+03 1.636093341012030795e-26
3.194388777555110210e+03 5.281518057440695588e-27
3.195190380761523102e+03 1.686855584989285226e-27
3.195991983967935994e+03 5.330469715002662281e-28
3.196793587174348886e+03 1.666562094150414210e-28
3.197595190380761778e+03 5.155205254747493339e-29
3.198396793587174216e+03 1.577752458979488517e-29
3.199198396793587108e+03 4.777494683895158417e-30
3.200000000000000000e+03 1.431297793290010575e-30

# Lifetime Broadening
3.099000000000000000e+03 0.000000000000000000e+00
3.099039999999999964e+03 0.000000000000000000e+00
3.099079999999999927e+03 0.000000000000000000e+00
3.099119999999999891e+03 0.000000000000000000e+00
3.099159999999999854e+03 0.000000000000000000e+00
3.099199999999999818e+03 0.000000000000000000e+00
3.099239999999999782e+03 0.000000000000000000e+00
3.099280000000000200e+03 0.000000000000000000e+00
3.099320000000000164e+03 0.000000000000000000e+00
3.099360000000000127e+03 0.000000000000000000e+00
3.099400000000000091e+03 0.000000000000000000e+00
3.099440000000000055e+03 0.000000000000000000e+00
3.099480000000000018e+03 0.000000000000000000e+00
3.099519999999999982e+03 0.000000000000000000e+00
3.099559999999999945e+03 0.000000000000000000e+00
3.099599999999999909e+03 0.000000000000000000e+00
3.099639999999999873e+03 0.000000000000000000e+00
3.099679999999999836e+03 0.000000000000000000e+00
3.099719999999999800e+03 0.000000000000000000e+00
3.099760000000000218e+03 0.000000000000000000e+00
3.099800000000000182e+03 0.000000000000000000e+00
3.099840000000000146e+03 0.000000000000000000e+00
3.099880000000000109e+03 0.000000000000000000e+00
3.099920000000000073e+03 0.000000000000000000e+00
3.099960000000000036e+03 0.000000000000000000e+00
3.100000000000000000e+03 0.000000000000000000e+00
3.100039999999999964e+03 0.000000000000000000e+00
3.100079999999999927e+03 0.000000000000000000e+00
3.100119999999999891e+03 0.000000000000000000e+00
3.100159999999999854e+03 0.000000000000000000e+00
3.100199999999999818e+03 0.000000000000000000e+00
3.100239999999999782e+03 0.000000000000000000e+00
3.100280000000000200e+03 0.000000000000000000e+00
3.100320000000000164e+03 0.000000000000000000e+00
3.100360000000000127e+03 0.000000000000000000e+00
3.100400000000000091e+03 0.000000000000000000e+00
3.100440000000000055e+03 0.000000000000000000e+00
3.100480000000000018e+03 0.000000000000000000e+00
3.100519999999999982e+03 0.000000000000000000e+00
3.100559999999999945e+03 0.000000000000000000e+00
3.100599999999999909e+03 0.000000000000000000e+00
3.100639999999999873e+03 0.000000000000000000e+00
3.100679999999999836e+03 0.000000000000000000e+00
3.100719999999999800e+03 0.000000000000000000e+00
3.100760000000000218e+03 0.000000000000000000e+00
3.100800000000000182e+03 0.000000000000000000e+00
3.100840000000000146e+03 0.000000000000000000e+00
3.100880000000000109e+03 0.000000000000000000e+00
3.100920000000000073e+03 0.000000000000000000e+00
3.100960000000000036e+03 0.000000000000000000e+00
3.101000000000000000e+03 0.000000000000000000e+00
3.101039999999999964e+03 0.000000000000000000e+00
3.101079999999999927e+03 0.000000000000000000e+00
3.101119999999999891e+03 0.000000000000000000e+00
3.101159999999999854e+03 0.000000000000000000e+00
3.101199999999999818e+03 0.000000000000000000e+00
3.101239999999999782e+03 0.000000000000000000e+00
3.101280000000000200e+03 0.000000000000000000e+00
3.101320000000000164e+03 0.000000000000000000e+00
3.101360000000000127e+03 0.000000000000000000e+00
3.101400000000000091e+03 0.000000000000000000e+00
3.101440000000000055e+03 0.000000000000000000e+00
3.101480000000000018e+03 0.000000000000000000e+00
3.101519999999999982e+03 0.000000000000000000e+00
3.101559999999999945e+03 0.000000000000000000e+00
3.101599999999999909e+03 0.000000000000000000e+00
3.101639999999999873e+03 0.000000000000000000e+00
3.101679999999999836e+03 0.000000000000000000e+00
3.101719999999999800e+03 0.000000000000000000e+00
3.101760000000000218e+03 0.000000000000000000e+00
3.101800000000000182e+03 0.000000000000000000e+00
3.101840000000000146e+03 0.000000000000000000e+00
3.101880000000000109e+03 0.000000000000000000e+00
3.101920000000000073e+03 0.000000000000000000e+00
3.101960000000000036e+03 0.000000000000000000e+00
3.102000000000000000e+03 0.000000000000000000e+00
3.102039999999999964e+03 0.000000000000000000e+00
3.102079999999999927e+03 0.000000000000000000e+00
3.102119999999999891e+03 0.000000000000000000e+00
3.102159999999999854e+03 0.000000000000000000e+00
3.102199999999999818e+03 0.000000000000000000e+00
3.102239999999999782e+03 0.000000000000000000e+00
3.102280000000000200e+03 0.000000000000000000e+00
3.102320000000000164e+03 0.000000000000000000e+00
3.102360000000000127e+03 0.000000000000000000e+00
3.102400000000000091e+03 0.000000000000000000e+00
3.102440000000000055e+03 0.000000000000000000e+00
3.102480000000000018e+03 0.000000000000000000e+00
3.102519999999999982e+03 0.000000000000000000e+00
3.102559999999999945e+03 0.000000000000000000e+00
3.102599999999999909e+03 0.000000000000000000e+00
3.102639999999999873e+03 0.000000000000000000e+00
3.102679999999999836e+03 0.000000000000000000e+00
3.102719999999999800e+03 0.000000000000000000e+00
3.102760000000000218e+03 0.000000000000000000e+00
3.102800000000000182e+03 0.000000000000000000e+00
3.102840000000000146e+03 0.000000000000000000e+00
3.102880000000000109e+03 0.000000000000000000e+00
3.102920000000000073e+03 0.000000000000000000e+00
3.102960000000000036e+03 0.000000000000000000e+00
3.103000000000000000e+03 0.000000000000000000e+00
3.103039999999999964e+03 0.000000000000000000e+00
3.103079999999999927e+03 0.000000000000000000e+00
3.103119999999999891e+03 0.000000000000000000e+00
3.103159999999999854e+03 0.000000000000000000e+00
3.103199999999999818e+03 0.000000000000000000e+00
3.103239999999999782e+03 0.000000000000000000e+00
3.103280000000000200e+03 0.000000000000000000e+00
3.103320000000000164e+03 0.000000000000000000e+00
3.103360000000000127e+03 0.000000000000000000e+00
3.103400000000000091e+03 0.000000000000000000e+00
3.103440000000000055e+03 0.000000000000000000e+00
3.103480000000000018e+03 0.000000000000000000e+00
3.103519999999999982e+03 0.000000000000000000e+00
3.103559999999999945e+03 0.000000000000000000e+00
3.103599999999999909e+03 0.000000000000000000e+00
3.103639999999999873e+03 0.000000000000000000e+00
3.103679999999999836e+03 0.000000000000000000e+00
3.103719999999999800e+03 0.000000000000000000e+00
3.103760000000000218e+03 0.000000000000000000e+00
3.103800000000000182e+03 0.000000000000000000e+00
3.103840000000000146e+03 0.000000000000000000e+00
3.103880000000000109e+03 0.000000000000000000e+00
3.103920000000000073e+03 0.000000000000000000e+00
3.103960000000000036e+03 0.000000000000000000e+00
3.104000000000000000e+03 0.000000000000000000e+00
3.104039999999999964e+03 0.000000000000000000e+00
3.104079999999999927e+03 0.000000000000000000e+00
3.104119999999999891e+03 0.000000000000000000e+00
3.104159999999999854e+03 0.000000000000000000e+00
3.104199999999999818e+03 0.000000000000000000e+00
3.104239999999999782e+03 0.000000000000000000e+00
3.104280000000000200e+03 0.000000000000000000e+00
3.104320000000000164e+03 0.000000000000000000e+00
3.104360000000000127e+03 0.000000000000000000e+00
3.104400000000000091e+03 0.000000000000000000e+00
3.104440000000000055e+03 0.000000000000000000e+00
3.104480000000000018e+03 0.000000000000000000e+00
3.104519999999999982e+03 0.000000000000000000e+00
3.104559999999999945e+03 0.000000000000000000e+00
3.104599999999999909e+03 0.000000000000000000e+00
3.104639999999999873e+03 0.000000000000000000e+00
3.104679999999999836e+03 0.000000000000000000e+00
3.104719999999999800e+03 0.000000000000000000e+00
3.104760000000000218e+03 0.000000000000000000e+00
3.104800000000000182e+03 0.000000000000000000e+00
3.104840000000000146e+03 0.000000000000000000e+00
3.104880000000000109e+03 0.000000000000000000e+00
3.104920000000000073e+03 0.000000000000000000e+00
3.104960000000000036e+03 0.000000000000000000e+00
3.105000000000000000e+03 0.000000000000000000e+00
3.105039999999999964e+03 0.000000000000000000e+00
3.105079999999999927e+03 0.000000000000000000e+00
3.105119999999999891e+03 0.000000000000000000e+00
3.105159999999999854e+03 0.000000000000000000e+00
3.105199999999999818e+03 0.000000000000000000e+00
3.105239999999999782e+03 0.000000000000000000e+00
3.105280000000000200e+03 0.000000000000000000e+00
3.105320000000000164e+03 0.000000000000000000e+00
3.105360000000000127e+03 0.000000000000000000e+00
3.105400000000000091e+03 0.000000000000000000e+00
3.105440000000000055e+03 0.000000000000000000e+00
3.105480000000000018e+03 0.000000000000000000e+00
3.105519999999999982e+03 0.000000000000000000e+00
3.105559999999999945e+03 0.000000000000000000e+00
3.105599999999999909e+03 0.000000000000000000e+00
3.105639999999999873e+03 0.000000000000000000e+00
3.105679999999999836e+03 0.000000000000000000e+00
3.105719999999999800e+03 0.000000000000000000e+00
3.105760000000000218e+03 0.000000000000000000e+00
3.105800000000000182e+03 0.000000000000000000e+00
3.105840000000000146e+03 0.000000000000000000e+00
3.105880000000000109e+03 0.000000000000000000e+00
3.105920000000000073e+03 0.000000000000000000e+00
3.105960000000000036e+03 0.000000000000000000e+00
3.106000000000000000e+03 0.000000000000000000e+00
3.106039999999999964e+03 0.000000000000000000e+00
3.106079999999999927e+03 0.000000000000000000e+00
3.106119999999999891e+03 0.000000000000000000e+00
3.106159999999999854e+03 0.000000000000000000e+00
3.106199999999999818e+03 0.000000000000000000e+00
3.106239999999999782e+03 4.347777683402969589e-322
3.106280000000000200e+03 7.585472058400969930e-313
3.106320000000000164e+03 9.631510419589876802e-304
3.106360000000000127e+03 8.964712793434642333e-295
3.106400000000000091e+03 6.116578556298967087e-286
3.106440000000000055e+03 3.059221557675116394e-277
3.106480000000000018e+03 1.121614202439266636e-268
3.106519999999999982e+03 3.014437366550122534e-260
3.106559999999999945e+03 5.938807181852927031e-252
3.106599999999999909e+03 8.576742694484789159e-244
3.106639999999999873e+03 9.079788517906469507e-236
3.106679999999999836e+03 7.046270007876872409e-228
3.106719999999999800e+03 4.008418192335337934e-220
3.106760000000000218e+03 1.671540731554893697e-212
3.106800000000000182e+03 5.109649363826471008e-205
3.106840000000000146e+03 1.144973485377897588e-197
3.106880000000000109e+03 1.880745174604193147e-190
3.106920000000000073e+03 2.264616558973452260e-183
3.106960000000000036e+03 1.998893228088866234e-176
3.107000000000000000e+03 1.293345959171672304e-169
3.107039999999999964e+03 6.134370746955628283e-163
3.107079999999999927e+03 2.132826487426674922e-156
3.107119999999999891e+03 5.435897095931774394e-150
3.107159999999999854e+03 1.015586978042041051e-143
3.107199999999999818e+03 1.390891382421853622e-137
3.107239999999999782e+03 1.396366768935920007e-131
3.107280000000000200e+03 1.027628141917097228e-125
3.107320000000000164e+03 5.543737641752538839e-120
3.107360000000000127e+03 2.192297783600321218e-114
3.107400000000000091e+03 6.355161863009395169e-109
3.107440000000000055e+03 1.350466711916457545e-103
3.107480000000000018e+03 2.103639643783951358e-98
3.107519999999999982e+03 2.402088507790115554e-93
3.107559999999999945e+03 2.010651767747095642e-88
3.107599999999999909e+03 1.233715185458874672e-83
3.107639999999999873e+03 5.549107732898727234e-79
3.107679999999999836e+03 1.829622946312483477e-74
3.107719999999999800e+03 4.422117072060696987e-70
3.107760000000000218e+03 7.834820832057937476e-66
3.107800000000000182e+03 1.017555482496864741e-61
3.107840000000000146e+03 9.687625094272591742e-58
3.107880000000000109e+03 6.760934744341409881e-54
3.107920000000000073e+03 3.458807250299738094e-50
3.107960000000000036e+03 1.297108104573462083e-46
3.108000000000000000e+03 3.565793433579756418e-43
3.108039999999999964e+03 7.185655376655765712e-40
3.108079999999999927e+03 1.061467702098164743e-36
3.108119999999999891e+03 1.149416373677675202e-33
3.108159999999999854e+03 9.123850710819278689e-31
3.108199999999999818e+03 5.308956383288275840e-28
3.108239999999999782e+03 2.264489649273070106e-25
3.108280000000000200e+03 7.080463988034776901e-23
3.108320000000000164e+03 1.622868356980750219e-20
3.108360000000000127e+03 2.726685585380661071e-18
3.108400000000000091e+03 3.358280965356039093e-16
3.108440000000000055e+03 3.031999946540658180e-14
3.108480000000000018e+03 2.006649616728735018e-12
3.108519999999999982e+03 9.735182544975466077e-11
3.108559999999999945e+03 3.462157717329975281e-09
3.108599999999999909e+03 9.025677106554449665e-08
3.108639999999999873e+03 1.724816637921786873e-06
3.108679999999999836e+03 2.416218853815708164e-05
3.108719999999999800e+03 2.481188734130497010e-04
3.108760000000000218e+03 1.867727563730628600e-03
3.108800000000000182e+03 1.030617354866293113e-02
3.108840000000000146e+03 4.168804898352704291e-02
3.108880000000000109e+03 1.236106486146095612e-01
3.108920000000000073e+03 2.686769415175156439e-01
3.108960000000000036e+03 4.280900189254661092e-01
3.109000000000000000e+03 5.000000000000000000e-01
3.109039999999999964e+03 4.280900189254601695e-01
3.109079999999999927e+03 2.686769415175156439e-01
3.109119999999999891e+03 1.236106486146044264e-01
3.109159999999999854e+03 4.168804898352704291e-02
3.109199999999999818e+03 1.030617354866221642e-02
3.109239999999999782e+03 1.867727563730628600e-03
3.109280000000000200e+03 2.481188734130497010e-04
3.109320000000000164e+03 2.416218853815708164e-05
3.109360000000000127e+03 1.724816637921786873e-06
3.109400000000000091e+03 9.025677106554449665e-08
3.109440000000000055e+03 3.462157717329975281e-09
3.109480000000000018e+03 9.735182544975466077e-11
3.109519999999999982e+03 2.006649616728735018e-12
3.109559999999999945e+03 3.031999946540658180e-14
3.109599999999999909e+03 3.358280965356039093e-16
3.109639999999999873e+03 2.726685585380661071e-18
3.109679999999999836e+03 1.622868356980750219e-20
3.109719999999999800e+03 7.080463988034776901e-23
3.109760000000000218e+03 2.264489649273070106e-25
3.109800000000000182e+03 5.308956383286805037e-28
3.109840000000000146e+03 9.123850710819278689e-31
3.109880000000000109e+03 1.149416373677315811e-33
3.109920000000000073e+03 1.061467702098164743e-36
3.109960000000000036e+03 7.185655376653315460e-40
3.110000000000000000e+03 3.565793433579756418e-43
3.110039999999999964e+03 1.297108104572982911e-46
3.110079999999999927e+03 3.458807250299738094e-50
3.110119999999999891e+03 6.760934744338720706e-54
3.110159999999999854e+03 9.687625094272591742e-58
3.110199999999999818e+03 1.017555482496459877e-61
3.110239999999999782e+03 7.834820832057937476e-66
3.110280000000000200e+03 4.422117072060696987e-70
3.110320000000000164e+03 1.829622946312483477e-74
3.110360000000000127e+03 5.549107732898727234e-79
3.110400000000000091e+03 1.233715185458874672e-83
3.110440000000000055e+03 2.010651767747095642e-88
3.110480000000000018e+03 2.402088507790115554e-93
3.110519999999999982e+03 2.103639643783951358e-98
3.110559999999999945e+03 1.350466711916457545e-103
3.110599999999999909e+03 6.355161863009395169e-109
3.110639999999999873e+03 2.192297783600321218e-114
3.110679999999999836e+03 5.543737641752538839e-120
3.110719999999999800e+03 1.027628141917097228e-125
3.110760000000000218e+03 1.396366768935920007e-131
3.110800000000000182e+03 1.390891382421853622e-137
3.110840000000000146e+03 1.015586978042041051e-143
3.110880000000000109e+03 5.435897095928066901e-150
3.110920000000000073e+03 2.132826487426674922e-156
3.110960000000000036e+03 6.134370746951444200e-163
3.111000000000000000e+03 1.293345959171672304e-169
3.111039999999999964e+03 1.998893228088070870e-176
3.111079999999999927e+03 2.264616558973452260e-183
3.111119999999999891e+03 1.880745174603337961e-190
3.111159999999999854e+03 1.144973485377897588e-197
3.111199999999999818e+03 5.109649363824727922e-205
3.111239999999999782e+03 1.671540731554893697e-212
3.111280000000000200e+03 4.008418192333970605e-220
3.111320000000000164e+03 7.046270007876872409e-228
3.111360000000000127e+03 9.079788517906469507e-236
3.111400000000000091e+03 8.576742694481863705e-244
3.111440000000000055e+03 5.938807181852927031e-252
3.111480000000000018e+03 3.014437366549094657e-260
3.111519999999999982e+03 1.121614202439266636e-268
3.111559999999999945e+03 3.059221557673725501e-277
3.111599999999999909e+03 6.116578556298967087e-286
3.111639999999999873e+03 8.964712793429545523e-295
3.111679999999999836e+03 9.631510419589876802e-304
3.111719999999999800e+03 7.585472058400969930e-313
3.111760000000000218e+03 4.347777683402969589e-322
3.111800000000000182e+03 0.000000000000000000e+00
3.111840000000000146e+03 0.000000000000000000e+00
3.111880000000000109e+03 0.000000000000000000e+00
3.111920000000000073e+03 0.000000000000000000e+00
3.111960000000000036e+03 0.000000000000000000e+00
3.112000000000000000e+03 0.000000000000000000e+00
3.112039999999999964e+03 0.000000000000000000e+00
3.112079999999999927e+03 0.000000000000000000e+00
3.112119999999999891e+03 0.000000000000000000e+00
3.112159999999999854e+03 0.000000000000000000e+00
3.112199999999999818e+03 0.000000000000000000e+00
3.112239999999999782e+03 0.000000000000000000e+00
3.112280000000000200e+03 0.000000000000000000e+00
3.112320000000000164e+03 0.000000000000000000e+00
3.112360000000000127e+03 0.000000000000000000e+00
3.112400000000000091e+03 0.000000000000000000e+00
3.112440000000000055e+03 0.000000000000000000e+00
3.112480000000000018e+03 0.000000000000000000e+00
3.112519999999999982e+03 0.000000000000000000e+00
3.112559999999999945e+03 0.000000000000000000e+00
3.112599999999999909e+03 0.000000000000000000e+00
3.112639999999999873e+03 0.000000000000000000e+00
3.112679999999999836e+03 0.000000000000000000e+00
3.112719999999999800e+03 0.000000000000000000e+00
3.112760000000000218e+03 0.000000000000000000e+00
3.112800000000000182e+03 0.000000000000000000e+00
3.112840000000000146e+03 0.000000000000000000e+00
3.112880000000000109e+03 0.000000000000000000e+00
3.112920000000000073e+03 0.000000000000000000e+00
3.112960000000000036e+03 0.000000000000000000e+00
3.113000000000000000e+03 0.000000000000000000e+00
3.113039999999999964e+03 0.000000000000000000e+00
3.113079999999999927e+03 0.000000000000000000e+00
3.113119999999999891e+03 0.000000000000000000e+00
3.113159999999999854e+03 0.000000000000000000e+00
3.113199999999999818e+03 0.000000000000000000e+00
3.113239999999999782e+03 0.000000000000000000e+00
3.113280000000000200e+03 0.000000000000000000e+00
3.113320000000000164e+03 0.000000000000000000e+00
3.113360000000000127e+03 0.000000000000000000e+00
3.113400000000000091e+03 0.000000000000000000e+00
3.113440000000000055e+03 0.000000000000000000e+00
3.113480000000000018e+03 0.000000000000000000e+00
3.113519999999999982e+03 0.000000000000000000e+00
3.113559999999999945e+03 0.000000000000000000e+00
3.113599999999999909e+03 0.000000000000000000e+00
3.113639999999999873e+03 0.000000000000000000e+00
3.113679999999999836e+03 0.000000000000000000e+00
3.113719999999999800e+03 0.000000000000000000e+00
3.113760000000000218e+03 0.000000000000000000e+00
3.113800000000000182e+03 0.000000000000000000e+00
3.113840000000000146e+03 0.000000000000000000e+00
3.113880000000000109e+03 0.000000000000000000e+00
3.113920000000000073e+03 0.000000000000000000e+00
3.113960000000000036e+03 0.000000000000000000e+00
3.114000000000000000e+03 0.000000000000000000e+00
3.114039999999999964e+03 0.000000000000000000e+00
3.114079999999999927e+03 0.000000000000000000e+00
3.114119999999999891e+03 0.000000000000000000e+00
3.114159999999999854e+03 0.000000000000000000e+00
3.114199999999999818e+03 0.000000000000000000e+00
3.114239999999999782e+03 0.000000000000000000e+00
3.114280000000000200e+03 0.000000000000000000e+00
3.114320000000000164e+03 0.000000000000000000e+00
3.114360000000000127e+03 0.000000000000000000e+00
3.114400000000000091e+03 0.000000000000000000e+00
3.114440000000000055e+03 0.000000000000000000e+00
3.114480000000000018e+03 0.000000000000000000e+00
3.114519999999999982e+03 0.000000000000000000e+00
3.114559999999999945e+03 0.000000000000000000e+00
3.114599999999999909e+03 0.000000000000000000e+00
3.114639999999999873e+03 0.000000000000000000e+00
3.114679999999999836e+03 0.000000000000000000e+00
3.114719999999999800e+03 0.000000000000000000e+00
3.114760000000000218e+03 0.000000000000000000e+00
3.114800000000000182e+03 0.000000000000000000e+00
3.114840000000000146e+03 0.000000000000000000e+00
3.114880000000000109e+03 0.000000000000000000e+00
3.114920000000000073e+03 0.000000000000000000e+00
3.114960000000000036e+03 0.000000000000000000e+00
3.115000000000000000e+03 0.000000000000000000e+00
3.115039999999999964e+03 0.000000000000000000e+00
3.115079999999999927e+03 0.000000000000000000e+00
3.115119999999999891e+03 0.000000000000000000e+00
3.115159999999999854e+03 0.000000000000000000e+00
3.115199999999999818e+03 0.000000000000000000e+00
3.115239999999999782e+03 0.000000000000000000e+00
3.115280000000000200e+03 0.000000000000000000e+00
3.115320000000000164e+03 0.000000000000000000e+00
3.115360000000000127e+03 0.000000000000000000e+00
3.115400000000000091e+03 0.000000000000000000e+00
3.115440000000000055e+03 0.000000000000000000e+00
3.115480000000000018e+03 0.000000000000000000e+00
3.115519999999999982e+03 0.000000000000000000e+00
3.115559999999999945e+03 0.000000000000000000e+00
3.115599999999999909e+03 0.000000000000000000e+00
3.115639999999999873e+03 0.000000000000000000e+00
3.115679999999999836e+03 0.000000000000000000e+00
3.115719999999999800e+03 0.000000000000000000e+00
3.115760000000000218e+03 0.000000000000000000e+00
3.115800000000000182e+03 0.000000000000000000e+00
3.115840000000000146e+03 0.000000000000000000e+00
3.115880000000000109e+03 0.000000000000000000e+00
3.115920000000000073e+03 0.000000000000000000e+00
3.115960000000000036e+03 0.000000000000000000e+00
3.116000000000000000e+03 0.000000000000000000e+00
3.116039999999999964e+03 0.000000000000000000e+00
3.116079999999999927e+03 0.000000000000000000e+00
3.116119999999999891e+03 0.000000000000000000e+00
3.116159999999999854e+03 0.000000000000000000e+00
3.116199999999999818e+03 0.000000000000000000e+00
3.116239999999999782e+03 0.000000000000000000e+00
3.116280000000000200e+03 0.000000000000000000e+00
3.116320000000000164e+03 0.000000000000000000e+00
3.116360000000000127e+03 0.000000000000000000e+00
3.116400000000000091e+03 0.000000000000000000e+00
3.116440000000000055e+03 0.000000000000000000e+00
3.116480000000000018e+03 0.000000000000000000e+00
3.116519999999999982e+03 0.000000000000000000e+00
3.116559999999999945e+03 0.000000000000000000e+00
3.116599999999999909e+03 0.000000000000000000e+00
3.116639999999999873e+03 0.000000000000000000e+00
3.116679999999999836e+03 0.000000000000000000e+00
3.116719999999999800e+03 0.000000000000000000e+00
3.116760000000000218e+03 0.000000000000000000e+00
3.116800000000000182e+03 0.000000000000000000e+00
3.116840000000000146e+03 0.000000000000000000e+00
3.116880000000000109e+03 0.000000000000000000e+00
3.116920000000000073e+03 0.000000000000000000e+00
3.116960000000000036e+03 0.000000000000000000e+00
3.117000000000000000e+03 0.000000000000000000e+00
3.117039999999999964e+03 0.000000000000000000e+00
3.117079999999999927e+03 0.000000000000000000e+00
3.117119999999999891e+03 0.000000000000000000e+00
3.117159999999999854e+03 0.000000000000000000e+00
3.117199999999999818e+03 0.000000000000000000e+00
3.117239999999999782e+03 0.000000000000000000e+00
3.117280000000000200e+03 0.000000000000000000e+00
3.117320000000000164e+03 0.000000000000000000e+00
3.117360000000000127e+03 0.000000000000000000e+00
3.117400000000000091e+03 0.000000000000000000e+00
3.117440000000000055e+03 0.000000000000000000e+00
3.117480000000000018e+03 0.000000000000000000e+00
3.117519999999999982e+03 0.000000000000000000e+00
3.117559999999999945e+03 0.000000000000000000e+00
3.117599999999999909e+03 0.000000000000000000e+00
3.117639999999999873e+03 0.000000000000000000e+00
3.117679999999999836e+03 0.000000000000000000e+00
3.117719999999999800e+03 0.000000000000000000e+00
3.117760000000000218e+03 0.000000000000000000e+00
3.117800000000000182e+03 0.000000000000000000e+00
3.117840000000000146e+03 0.000000000000000000e+00
3.117880000000000109e+03 0.000000000000000000e+00
3.117920000000000073e+03 0.000000000000000000e+00
3.117960000000000036e+03 0.000000000000000000e+00
3.118000000000000000e+03 0.000000000000000000e+00
3.118039999999999964e+03 0.000000000000000000e+00
3.118079999999999927e+03 0.000000000000000000e+00
3.118119999999999891e+03 0.000000000000000000e+00
3.118159999999999854e+03 0.000000000000000000e+00
3.118199999999999818e+03 0.000000000000000000e+00
3.118239999999999782e+03 0.000000000000000000e+00
3.118280000000000200e+03 0.000000000000000000e+00
3.118320000000000164e+03 0.000000000000000000e+00
3.118360000000000127e+03 0.000000000000000000e+00
3.118400000000000091e+03 0.000000000000000000e+00
3.118440000000000055e+03 0.000000000000000000e+00
3.118480000000000018e+03 0.000000000000000000e+00
3.118519999999999982e+03 0.000000000000000000e+00
3.118559999999999945e+03 0.000000000000000000e+00
3.118599999999999909e+03 0.000000000000000000e+00
3.118639999999999873e+03 0.000000000000000000e+00
3.118679999999999836e+03 0.000000000000000000e+00
3.118719999999999800e+03 0.000000000000000000e+00
3.118760000000000218e+03 0.000000000000000000e+00
3.118800000000000182e+03 0.000000000000000000e+00
3.118840000000000146e+03 0.000000000000000000e+00
3.118880000000000109e+03 0.000000000000000000e+00
3.118920000000000073e+03 0.000000000000000000e+00
3.118960000000000036e+03 0.000000000000000000e+00
3.119000000000000000e+03 0.000000000000000000e+00

# 20% Shape Dispersion
3.099000000000000000e+03 0.000000000000000000e+00
3.099039999999999964e+03 0.000000000000000000e+00
3.099079999999999927e+03 0.000000000000000000e+00
3.099119999999999891e+03 0.000000000000000000e+00
3.099159999999999854e+03 0.000000000000000000e+00
3.099199999999999818e+03 0.000000000000000000e+00
3.099239999999999782e+03 0.000000000000000000e+00
3.099280000000000200e+03 0.000000000000000000e+00
3.099320000000000164e+03 0.000000000000000000e+00
3.099360000000000127e+03 0.000000000000000000e+00
3.099400000000000091e+03 0.000000000000000000e+00
3.099440000000000055e+03 0.000000000000000000e+00
3.099480000000000018e+03 0.000000000000000000e+00
3.099519999999999982e+03 0.000000000000000000e+00
3.099559999999999945e+03 0.000000000000000000e+00
3.099599999999999909e+03 0.000000000000000000e+00
3.099639999999999873e+03 0.000000000000000000e+00
3.099679999999999836e+03 0.000000000000000000e+00
3.099719999999999800e+03 0.000000000000000000e+00
3.099760000000000218e+03 0.000000000000000000e+00
3.099800000000000182e+03 0.000000000000000000e+00
3.099840000000000146e+03 0.000000000000000000e+00
3.099880000000000109e+03 0.000000000000000000e+00
3.099920000000000073e+03 0.000000000000000000e+00
3.099960000000000036e+03 0.000000000000000000e+00
3.100000000000000000e+03 0.000000000000000000e+00
3.100039999999999964e+03 0.000000000000000000e+00
3.100079999999999927e+03 0.000000000000000000e+00
3.100119999999999891e+03 0.000000000000000000e+00
3.100159999999999854e+03 0.000000000000000000e+00
3.100199999999999818e+03 0.000000000000000000e+00
3.100239999999999782e+03 0.000000000000000000e+00
3.100280000000000200e+03 0.000000000000000000e+00
3.100320000000000164e+03 0.000000000000000000e+00
3.100360000000000127e+03 0.000000000000000000e+00
3.100400000000000091e+03 0.000000000000000000e+00
3.100440000000000055e+03 0.000000000000000000e+00
3.100480000000000018e+03 0.000000000000000000e+00
3.100519999999999982e+03 0.000000000000000000e+00
3.100559999999999945e+03 0.000000000000000000e+00
3.100599999999999909e+03 0.000000000000000000e+00
3.100639999999999873e+03 0.000000000000000000e+00
3.100679999999999836e+03 0.000000000000000000e+00
3.100719999999999800e+03 0.000000000000000000e+00
3.100760000000000218e+03 0.000000000000000000e+00
3.100800000000000182e+03 0.000000000000000000e+00
3.100840000000000146e+03 0.000000000000000000e+00
3.100880000000000109e+03 0.000000000000000000e+00
3.100920000000000073e+03 0.000000000000000000e+00
3.100960000000000036e+03 0.000000000000000000e+00
3.101000000000000000e+03 0.000000000000000000e+00
3.101039999999999964e+03 0.000000000000000000e+00
3.101079999999999927e+03 4.446590812571218898e-323
3.101119999999999891e+03 8.066609799650032327e-320
3.101159999999999854e+03 1.373289602551872400e-316
3.101199999999999818e+03 2.251113052769274539e-313
3.101239999999999782e+03 3.552951964394290289e-310
3.101280000000000200e+03 5.399309451180747449e-307
3.101320000000000164e+03 7.900306769608695539e-304
3.101360000000000127e+03 1.113029166466683496e-300
3.101400000000000091e+03 1.509822829806058666e-297
3.101440000000000055e+03 1.971978993466387069e-294
3.101480000000000018e+03 2.479907225303399256e-291
3.101519999999999982e+03 3.002793291084683677e-288
3.101559999999999945e+03 3.500840246916661367e-285
3.101599999999999909e+03 3.929850260628462722e-282
3.101639999999999873e+03 4.247531082643300505e-279
3.101679999999999836e+03 4.420322763512208553e-276
3.101719999999999800e+03 4.429230189556424340e-273
3.101760000000000218e+03 4.273260557357331664e-270
3.101800000000000182e+03 3.969605516175799851e-267
3.101840000000000146e+03 3.550521770404163889e-264
3.101880000000000109e+03 3.057692885292754592e-261
3.101920000000000073e+03 2.535434519346286214e-258
3.101960000000000036e+03 2.024266967748918118e-255
3.102000000000000000e+03 1.556109059206232519e-252
3.102039999999999964e+03 1.151778923653778195e-249
3.102079999999999927e+03 8.208335073668253234e-247
3.102119999999999891e+03 5.632456927103968128e-244
3.102159999999999854e+03 3.721324440569401727e-241
3.102199999999999818e+03 2.367304069226594713e-238
3.102239999999999782e+03 1.449998013630639438e-235
3.102280000000000200e+03 8.551407911990227314e-233
3.102320000000000164e+03 4.855843625804189327e-230
3.102360000000000127e+03 2.654902736813806581e-227
3.102400000000000091e+03 1.397620915050457597e-224
3.102440000000000055e+03 7.084138125105606602e-222
3.102480000000000018e+03 3.457335320206948117e-219
3.102519999999999982e+03 1.624623903575517287e-216
3.102559999999999945e+03 7.350570174303863166e-214
3.102599999999999909e+03 3.202182432293876823e-211
3.102639999999999873e+03 1.343160669938752160e-208
3.102679999999999836e+03 5.424587458921405143e-206
3.102719999999999800e+03 2.109416399427762884e-203
3.102760000000000218e+03 7.897957162651907500e-201
3.102800000000000182e+03 2.847240043681210643e-198
3.102840000000000146e+03 9.883032997743612201e-196
3.102880000000000109e+03 3.303035650370694747e-193
3.102920000000000073e+03 1.062901769883388211e-190
3.102960000000000036e+03 3.293289068570208011e-188
3.103000000000000000e+03 9.824793438205577168e-186
3.103039999999999964e+03 2.822109478015140484e-183
3.103079999999999927e+03 7.805147948859296894e-181
3.103119999999999891e+03 2.078477250080255432e-178
3.103159999999999854e+03 5.329252091106602743e-176
3.103199999999999818e+03 1.315661319403749593e-173
3.103239999999999782e+03 3.127366661563143246e-171
3.103280000000000200e+03 7.157648236130864165e-169
3.103320000000000164e+03 1.577316161979923392e-166
3.103360000000000127e+03 3.346755678235792514e-164
3.103400000000000091e+03 6.837323330836175992e-162
3.103440000000000055e+03 1.344946719533919312e-159
3.103480000000000018e+03 2.547304691631798716e-157
3.103519999999999982e+03 4.645297836507664374e-155
3.103559999999999945e+03 8.156485837994265519e-153
3.103599999999999909e+03 1.378952993394115241e-150
3.103639999999999873e+03 2.244670974017094402e-148
3.103679999999999836e+03 3.518137206334795264e-146
3.103719999999999800e+03 5.309207610084511531e-144
3.103760000000000218e+03 7.714423859578056566e-142
3.103800000000000182e+03 1.079280024200015804e-139
3.103840000000000146e+03 1.453856807709162075e-137
3.103880000000000109e+03 1.885671264994432736e-135
3.103920000000000073e+03 2.354871345119077208e-133
3.103960000000000036e+03 2.831556555936665127e-131
3.104000000000000000e+03 3.278235500709292889e-129
3.104039999999999964e+03 3.654364901122747750e-127
3.104079999999999927e+03 3.922297456269580043e-125
3.104119999999999891e+03 4.053460962912712894e-123
3.104159999999999854e+03 4.033372350368196798e-121
3.104199999999999818e+03 3.864270255089693715e-119
3.104239999999999782e+03 3.564704386642683882e-117
3.104280000000000200e+03 3.166185841013815222e-115
3.104320000000000164e+03 2.707734868763400200e-113
3.104360000000000127e+03 2.229629624545491167e-111
3.104400000000000091e+03 1.767730958834709664e-109
3.104440000000000055e+03 1.349448960342928407e-107
3.104480000000000018e+03 9.918673888133206077e-106
3.104519999999999982e+03 7.019523192478652269e-104
3.104559999999999945e+03 4.783199206547869552e-102
3.104599999999999909e+03 3.138240167320391675e-100
3.104639999999999873e+03 1.982488781888349972e-98
3.104679999999999836e+03 1.205846850871376035e-96
3.104719999999999800e+03 7.062044045410374280e-95
3.104760000000000218e+03 3.982222699220336195e-93
3.104800000000000182e+03 2.162108671355128407e-91
3.104840000000000146e+03 1.130280790998473391e-89
3.104880000000000109e+03 5.689210835393650791e-88
3.104920000000000073e+03 2.757239956562731168e-86
3.104960000000000036e+03 1.286630824202675506e-84
3.105000000000000000e+03 5.780829936962351659e-83
3.105039999999999964e+03 2.500824919289226921e-81
3.105079999999999927e+03 1.041677386810943069e-79
3.105119999999999891e+03 4.177726817349505152e-78
3.105159999999999854e+03 1.613257499942952499e-76
3.105199999999999818e+03 5.998245004111582025e-75
3.105239999999999782e+03 2.147343700250520489e-73
3.105280000000000200e+03 7.401773262067323130e-72
3.105320000000000164e+03 2.456556998664990421e-70
3.105360000000000127e+03 7.850092366567493244e-69
3.105400000000000091e+03 2.415347051361617312e-67
3.105440000000000055e+03 7.155519501061167424e-66
3.105480000000000018e+03 2.041078232166740208e-64
3.105519999999999982e+03 5.605766265724475593e-63
3.105559999999999945e+03 1.482406032998176587e-61
3.105599999999999909e+03 3.774472061800289194e-60
3.105639999999999873e+03 9.253416487396704648e-59
3.105679999999999836e+03 2.184262640892845375e-57
3.105719999999999800e+03 4.964373618805187866e-56
3.105760000000000218e+03 1.086377878565211036e-54
3.105800000000000182e+03 2.289044426135111105e-53
3.105840000000000146e+03 4.643916292166114670e-52
3.105880000000000109e+03 9.071339008462751398e-51
3.105920000000000073e+03 1.706142358326768001e-49
3.105960000000000036e+03 3.089697678289263733e-48
3.106000000000000000e+03 5.387329777271542813e-47
3.106039999999999964e+03 9.044571344700257451e-46
3.106079999999999927e+03 1.462040051761187281e-44
3.106119999999999891e+03 2.275555354594807522e-43
3.106159999999999854e+03 3.410141440111747353e-42
3.106199999999999818e+03 4.920556618727174956e-41
3.106239999999999782e+03 6.836171160716925681e-40
3.106280000000000200e+03 9.144679216301715406e-39
3.106320000000000164e+03 1.177825294032933995e-37
3.106360000000000127e+03 1.460663345465937637e-36
3.106400000000000091e+03 1.744119504044644140e-35
3.106440000000000055e+03 2.005206943248284347e-34
3.106480000000000018e+03 2.219724185748183866e-33
3.106519999999999982e+03 2.365896172762254150e-32
3.106559999999999945e+03 2.428002908732018801e-31
3.106599999999999909e+03 2.399162015997569305e-30
3.106639999999999873e+03 2.282584188491222544e-29
3.106679999999999836e+03 2.090984846617394415e-28
3.106719999999999800e+03 1.844301076427993685e-27
3.106760000000000218e+03 1.566280738880520955e-26
3.106800000000000182e+03 1.280749656767686715e-25
3.106840000000000146e+03 1.008360308247465194e-24
3.106880000000000109e+03 7.644060045498863985e-24
3.106920000000000073e+03 5.579423029529859118e-23
3.106960000000000036e+03 3.921130937341226373e-22
3.107000000000000000e+03 2.653323798043232632e-21
3.107039999999999964e+03 1.728725399911272854e-20
3.107079999999999927e+03 1.084472708490497055e-19
3.107119999999999891e+03 6.550404126621510456e-19
3.107159999999999854e+03 3.809556467361588583e-18
3.107199999999999818e+03 2.133229541932310278e-17
3.107239999999999782e+03 1.150158297107041511e-16
3.107280000000000200e+03 5.970827129052454752e-16
3.107320000000000164e+03 2.984476966199415760e-15
3.107360000000000127e+03 1.436345171339404566e-14
3.107400000000000091e+03 6.655891892562339952e-14
3.107440000000000055e+03 2.969686148680449256e-13
3.107480000000000018e+03 1.275767988320283646e-12
3.107519999999999982e+03 5.277031677195144222e-12
3.107559999999999945e+03 2.101670145641725056e-11
3.107599999999999909e+03 8.059280330023275032e-11
3.107639999999999873e+03 2.975670385840836001e-10
3.107679999999999836e+03 1.057864971273675251e-09
3.107719999999999800e+03 3.621033176400365941e-09
3.107760000000000218e+03 1.193415363328409897e-08
3.107800000000000182e+03 3.787107195893406781e-08
3.107840000000000146e+03 1.157125395934042644e-07
3.107880000000000109e+03 3.404161109003768565e-07
3.107920000000000073e+03 9.642655242728355664e-07
3.107960000000000036e+03 2.629904793352379610e-06
3.108000000000000000e+03 6.906217745171603307e-06
3.108039999999999964e+03 1.746213577700540887e-05
3.108079999999999927e+03 4.251197755715508363e-05
3.108119999999999891e+03 9.965110255151633605e-05
3.108159999999999854e+03 2.249105159350987479e-04
3.108199999999999818e+03 4.887584386914910640e-04
3.108239999999999782e+03 1.022670266087557850e-03
3.108280000000000200e+03 2.060316035817518193e-03
3.108320000000000164e+03 3.996583671480496806e-03
3.108360000000000127e+03 7.464501848836347687e-03
3.108400000000000091e+03 1.342361857828604406e-02
3.108440000000000055e+03 2.324316313731515996e-02
3.108480000000000018e+03 3.875053569234772344e-02
3.108519999999999982e+03 6.220381830694902275e-02
3.108559999999999945e+03 9.614201741754188624e-02
3.108599999999999909e+03 1.430758290732525584e-01
3.108639999999999873e+03 2.050105282354838521e-01
3.108679999999999836e+03 2.828413565063648827e-01
3.108719999999999800e+03 3.757219014728288564e-01
3.108760000000000218e+03 4.805592764031704212e-01
3.108800000000000182e+03 5.918126878654580425e-01
3.108840000000000146e+03 7.017435536770162408e-01
3.108880000000000109e+03 8.011787932019278635e-01
3.108920000000000073e+03 8.807188911450009039e-01
3.108960000000000036e+03 9.321848317747482016e-01
3.109000000000000000e+03 9.499999999999999556e-01
3.109039999999999964e+03 9.321848317747466472e-01
3.109079999999999927e+03 8.807188911450009039e-01
3.109119999999999891e+03 8.011787932019238667e-01
3.109159999999999854e+03 7.017435536770162408e-01
3.109199999999999818e+03 5.918126878654529355e-01
3.109239999999999782e+03 4.805592764031704212e-01
3.109280000000000200e+03 3.757219014728288564e-01
3.109320000000000164e+03 2.828413565063648827e-01
3.109360000000000127e+03 2.050105282354838521e-01
3.109400000000000091e+03 1.430758290732525584e-01
3.109440000000000055e+03 9.614201741754188624e-02
3.109480000000000018e+03 6.220381830694902275e-02
3.109519999999999982e+03 3.875053569234772344e-02
3.109559999999999945e+03 2.324316313731515996e-02
3.109599999999999909e+03 1.342361857828604406e-02
3.109639999999999873e+03 7.464501848836347687e-03
3.109679999999999836e+03 3.996583671480496806e-03
3.109719999999999800e+03 2.060316035817518193e-03
3.109760000000000218e+03 1.022670266087557850e-03
3.109800000000000182e+03 4.887584386914754515e-04
3.109840000000000146e+03 2.249105159350987479e-04
3.109880000000000109e+03 9.965110255151262266e-05
3.109920000000000073e+03 4.251197755715508363e-05
3.109960000000000036e+03 1.746213577700469398e-05
3.110000000000000000e+03 6.906217745171603307e-06
3.110039999999999964e+03 2.629904793352272037e-06
3.110079999999999927e+03 9.642655242728355664e-07
3.110119999999999891e+03 3.404161109003605512e-07
3.110159999999999854e+03 1.157125395934042644e-07
3.110199999999999818e+03 3.787107195893218184e-08
3.110239999999999782e+03 1.193415363328409897e-08
3.110280000000000200e+03 3.621033176400365941e-09
3.110320000000000164e+03 1.057864971273675251e-09
3.110360000000000127e+03 2.975670385840836001e-10
3.110400000000000091e+03 8.059280330023275032e-11
3.110440000000000055e+03 2.101670145641725056e-11
3.110480000000000018e+03 5.277031677195144222e-12
3.110519999999999982e+03 1.275767988320283646e-12
3.110559999999999945e+03 2.969686148680449256e-13
3.110599999999999909e+03 6.655891892562339952e-14
3.110639999999999873e+03 1.436345171339404566e-14
3.110679999999999836e+03 2.984476966199415760e-15
3.110719999999999800e+03 5.970827129052454752e-16
3.110760000000000218e+03 1.150158297107041511e-16
3.110800000000000182e+03 2.133229541932310278e-17
3.110840000000000146e+03 3.809556467361588583e-18
3.110880000000000109e+03 6.550404126620952899e-19
3.110920000000000073e+03 1.084472708490497055e-19
3.110960000000000036e+03 1.728725399911150076e-20
3.111000000000000000e+03 2.653323798043232632e-21
3.111039999999999964e+03 3.921130937341031711e-22
3.111079999999999927e+03 5.579423029529859118e-23
3.111119999999999891e+03 7.644060045498537785e-24
3.111159999999999854e+03 1.008360308247465194e-24
3.111199999999999818e+03 1.280749656767641257e-25
3.111239999999999782e+03 1.566280738880520955e-26
3.111280000000000200e+03 1.844301076427888935e-27
3.111320000000000164e+03 2.090984846617394415e-28
3.111360000000000127e+03 2.282584188491222544e-29
3.111400000000000091e+03 2.399162015997500992e-30
3.111440000000000055e+03 2.428002908732018801e-31
3.111480000000000018e+03 2.365896172762119494e-32
3.111519999999999982e+03 2.219724185748183866e-33
3.111559999999999945e+03 2.005206943248170167e-34
3.111599999999999909e+03 1.744119504044644140e-35
3.111639999999999873e+03 1.460663345465854448e-36
3.111679999999999836e+03 1.177825294032933995e-37
3.111719999999999800e+03 9.144679216301195991e-39
3.111760000000000218e+03 6.836171160716925681e-40
3.111800000000000182e+03 4.920556618726895591e-41
3.111840000000000146e+03 3.410141440111747353e-42
3.111880000000000109e+03 2.275555354594742603e-43
3.111920000000000073e+03 1.462040051761187281e-44
3.111960000000000036e+03 9.044571344700000752e-46
3.112000000000000000e+03 5.387329777271542813e-47
3.112039999999999964e+03 3.089697678289044348e-48
3.112079999999999927e+03 1.706142358326768001e-49
3.112119999999999891e+03 9.071339008462108074e-51
3.112159999999999854e+03 4.643916292166114670e-52
3.112199999999999818e+03 2.289044426134948363e-53
3.112239999999999782e+03 1.086377878565211036e-54
3.112280000000000200e+03 4.964373618804834694e-56
3.112320000000000164e+03 2.184262640892845375e-57
3.112360000000000127e+03 9.253416487396704648e-59
3.112400000000000091e+03 3.774472061799966961e-60
3.112440000000000055e+03 1.482406032998176587e-61
3.112480000000000018e+03 5.605766265723998445e-63
3.112519999999999982e+03 2.041078232166740208e-64
3.112559999999999945e+03 7.155519501060558085e-66
3.112599999999999909e+03 2.415347051361617312e-67
3.112639999999999873e+03 7.850092366566825091e-69
3.112679999999999836e+03 2.456556998664990421e-70
3.112719999999999800e+03 7.401773262066901875e-72
3.112760000000000218e+03 2.147343700250520489e-73
3.112800000000000182e+03 5.998245004111412171e-75
3.112840000000000146e+03 1.613257499942952499e-76
3.112880000000000109e+03 4.177726817349031022e-78
3.112920000000000073e+03 1.041677386810943069e-79
3.112960000000000036e+03 2.500824919288942743e-81
3.113000000000000000e+03 5.780829936962351659e-83
3.113039999999999964e+03 1.286630824202566007e-84
3.113079999999999927e+03 2.757239956562731168e-86
3.113119999999999891e+03 5.689210835393003396e-88
3.113159999999999854e+03 1.130280790998473391e-89
3.113199999999999818e+03 2.162108671355005505e-91
3.113239999999999782e+03 3.982222699220336195e-93
3.113280000000000200e+03 7.062044045410173357e-95
3.113320000000000164e+03 1.205846850871376035e-96
3.113360000000000127e+03 1.982488781888519223e-98
3.113400000000000091e+03 3.138240167320035348e-100
3.113440000000000055e+03 4.783199206547869552e-102
3.113480000000000018e+03 7.019523192477854205e-104
3.113519999999999982e+03 9.918673888133206077e-106
3.113559999999999945e+03 1.349448960342851560e-107
3.113599999999999909e+03 1.767730958834709664e-109
3.113639999999999873e+03 2.229629624545364490e-111
3.113679999999999836e+03 2.707734868763400200e-113
3.113719999999999800e+03 3.166185841013455010e-115
3.113760000000000218e+03 3.564704386642683882e-117
3.113800000000000182e+03 3.864270255089693715e-119
3.113840000000000146e+03 4.033372350368196798e-121
3.113880000000000109e+03 4.053460962912712894e-123
3.113920000000000073e+03 3.922297456269580043e-125
3.113960000000000036e+03 3.654364901122332803e-127
3.114000000000000000e+03 3.278235500709292889e-129
3.114039999999999964e+03 2.831556555936342791e-131
3.114079999999999927e+03 2.354871345119077208e-133
3.114119999999999891e+03 1.885671264994218280e-135
3.114159999999999854e+03 1.453856807709162075e-137
3.114199999999999818e+03 1.079280024199892928e-139
3.114239999999999782e+03 7.714423859578056566e-142
3.114280000000000200e+03 5.309207610083907225e-144
3.114320000000000164e+03 3.518137206334795264e-146
3.114360000000000127e+03 2.244670974017349325e-148
3.114400000000000091e+03 1.378952993393879995e-150
3.114440000000000055e+03 8.156485837994265519e-153
3.114480000000000018e+03 4.645297836507136911e-155
3.114519999999999982e+03 2.547304691631798716e-157
3.114559999999999945e+03 1.344946719533766429e-159
3.114599999999999909e+03 6.837323330836175992e-162
3.114639999999999873e+03 3.346755678235221845e-164
3.114679999999999836e+03 1.577316161979923392e-166
3.114719999999999800e+03 7.157648236130864165e-169
3.114760000000000218e+03 3.127366661563143246e-171
3.114800000000000182e+03 1.315661319403600025e-173
3.114840000000000146e+03 5.329252091106602743e-176
3.114880000000000109e+03 2.078477250080019265e-178
3.114920000000000073e+03 7.805147948859296894e-181
3.114960000000000036e+03 2.822109478014659304e-183
3.115000000000000000e+03 9.824793438205577168e-186
3.115039999999999964e+03 3.293289068570769363e-188
3.115079999999999927e+03 1.062901769883086205e-190
3.115119999999999891e+03 3.303035650370131659e-193
3.115159999999999854e+03 9.883032997743612201e-196
3.115199999999999818e+03 2.847240043681210643e-198
3.115239999999999782e+03 7.897957162649662253e-201
3.115280000000000200e+03 2.109416399427163454e-203
3.115320000000000164e+03 5.424587458921405143e-206
3.115360000000000127e+03 1.343160669938752160e-208
3.115400000000000091e+03 3.202182432294423056e-211
3.115440000000000055e+03 7.350570174301773142e-214
3.115480000000000018e+03 1.624623903575517287e-216
3.115519999999999982e+03 3.457335320206948117e-219
3.115559999999999945e+03 7.084138125106814268e-222
3.115599999999999909e+03 1.397620915050298749e-224
3.115639999999999873e+03 2.654902736813806581e-227
3.115679999999999836e+03 4.855843625804189327e-230
3.115719999999999800e+03 8.551407911991201653e-233
3.115760000000000218e+03 1.449998013630309642e-235
3.115800000000000182e+03 2.367304069226325329e-238
3.115840000000000146e+03 3.721324440569401727e-241
3.115880000000000109e+03 5.632456927104608112e-244
3.115920000000000073e+03 8.208335073665453510e-247
3.115960000000000036e+03 1.151778923653647444e-249
3.116000000000000000e+03 1.556109059206232519e-252
3.116039999999999964e+03 2.024266967749378089e-255
3.116079999999999927e+03 2.535434519345421569e-258
3.116119999999999891e+03 3.057692885292407092e-261
3.116159999999999854e+03 3.550521770404163889e-264
3.116199999999999818e+03 3.969605516175799851e-267
3.116239999999999782e+03 4.273260557355874048e-270
3.116280000000000200e+03 4.429230189554913050e-273
3.116320000000000164e+03 4.420322763512208553e-276
3.116360000000000127e+03 4.247531082643300505e-279
3.116400000000000091e+03 3.929850260627123266e-282
3.116440000000000055e+03 3.500840246915865480e-285
3.116480000000000018e+03 3.002793291084683677e-288
3.116519999999999982e+03 2.479907225303399256e-291
3.116559999999999945e+03 1.971978993467059459e-294
3.116599999999999909e+03 1.509822829805887209e-297
3.116639999999999873e+03 1.113029166466683496e-300
3.116679999999999836e+03 7.900306769608695539e-304
3.116719999999999800e+03 5.399309451181361671e-307
3.116760000000000218e+03 3.552951964392709279e-310
3.116800000000000182e+03 2.251113052769274539e-313
3.116840000000000146e+03 1.373289602551872400e-316
3.116880000000000109e+03 8.066609799650032327e-320
3.116920000000000073e+03 4.446590812571218898e-323
3.116960000000000036e+03 0.000000000000000000e+00
3.117000000000000000e+03 0.000000000000000000e+00
3.117039999999999964e+03 0.000000000000000000e+00
3.117079999999999927e+03 0.000000000000000000e+00
3.117119999999999891e+03 0.000000000000000000e+00
3.117159999999999854e+03 0.000000000000000000e+00
3.117199999999999818e+03 0.000000000000000000e+00
3.117239999999999782e+03 0.000000000000000000e+00
3.117280000000000200e+03 0.000000000000000000e+00
3.117320000000000164e+03 0.000000000000000000e+00
3.117360000000000127e+03 0.000000000000000000e+00
3.117400000000000091e+03 0.000000000000000000e+00
3.117440000000000055e+03 0.000000000000000000e+00
3.117480000000000018e+03 0.000000000000000000e+00
3.117519999999999982e+03 0.000000000000000000e+00
3.117559999999999945e+03 0.000000000000000000e+00
3.117599999999999909e+03 0.000000000000000000e+00
3.117639999999999873e+03 0.000000000000000000e+00
3.117679999999999836e+03 0.000000000000000000e+00
3.117719999999999800e+03 0.000000000000000000e+00
3.117760000000000218e+03 0.000000000000000000e+00
3.117800000000000182e+03 0.000000000000000000e+00
3.117840000000000146e+03 0.000000000000000000e+00
3.117880000000000109e+03 0.000000000000000000e+00
3.117920000000000073e+03 0.000000000000000000e+00
3.117960000000000036e+03 0.000000000000000000e+00
3.118000000000000000e+03 0.000000000000000000e+00
3.118039999999999964e+03 0.000000000000000000e+00
3.118079999999999927e+03 0.000000000000000000e+00
3.118119999999999891e+03 0.000000000000000000e+00
3.118159999999999854e+03 0.000000000000000000e+00
3.118199999999999818e+03 0.000000000000000000e+00
3.118239999999999782e+03 0.000000000000000000e+00
3.118280000000000200e+03 0.000000000000000000e+00
3.118320000000000164e+03 0.000000000000000000e+00
3.118360000000000127e+03 0.000000000000000000e+00
3.118400000000000091e+03 0.000000000000000000e+00
3.118440000000000055e+03 0.000000000000000000e+00
3.118480000000000018e+03 0.000000000000000000e+00
3.118519999999999982e+03 0.000000000000000000e+00
3.118559999999999945e+03 0.000000000000000000e+00
3.118599999999999909e+03 0.000000000000000000e+00
3.118639999999999873e+03 0.000000000000000000e+00
3.118679999999999836e+03 0.000000000000000000e+00
3.118719999999999800e+03 0.000000000000000000e+00
3.118760000000000218e+03 0.000000000000000000e+00
3.118800000000000182e+03 0.000000000000000000e+00
3.118840000000000146e+03 0.000000000000000000e+00
3.118880000000000109e+03 0.000000000000000000e+00
3.118920000000000073e+03 0.000000000000000000e+00
3.118960000000000036e+03 0.000000000000000000e+00
3.119000000000000000e+03 0.000000000000000000e+00

# Experiment
2.800000000000000000e+03 2.219392998627209290e-03
2.800801603206412892e+03 2.081935147390412411e-03
2.801603206412825784e+03 1.949142142853604875e-03
2.802404809619238677e+03 1.821040269823007152e-03
2.803206412825651114e+03 1.697655813104978484e-03
2.804008016032064006e+03 1.579015057505628317e-03
2.804809619238476898e+03 1.465144287831315895e-03
2.805611222444889790e+03 1.356069788888275562e-03
2.806412825651302683e+03 1.251817845482797176e-03
2.807214428857715575e+03 1.152414742421101201e-03
2.808016032064128467e+03 1.057886764509519129e-03
2.808817635270540904e+03 9.682601965542714240e-04
2.809619238476953797e+03 8.835613233616063100e-04
2.810420841683366689e+03 8.038164297378275203e-04
2.811222444889779581e+03 7.290518004891555215e-04
2.812024048096192473e+03 6.592937204218801694e-04
2.812825651302605365e+03 5.945684743422496865e-04
2.813627254509018258e+03 5.349023470565678062e-04
2.814428857715430695e+03 4.803216233710827510e-04
2.815230460921843587e+03 4.308525880920149875e-04
2.816032064128256479e+03 3.865215260256543717e-04
2.816833667334669371e+03 3.473547219782630036e-04
2.817635270541082264e+03 3.133784607561307389e-04
2.818436873747495156e+03 2.846190271654919224e-04
2.819238476953907593e+03 2.611027060126502874e-04
2.820040080160320485e+03 2.428557821037846676e-04
2.820841683366733378e+03 2.299045402452404296e-04
2.821643286573146270e+03 2.222752652432380405e-04
2.822444889779559162e+03 2.199942419040951114e-04
2.823246492985972054e+03 2.230877550339765980e-04
2.824048096192384946e+03 2.315820894392556228e-04
2.824849699398797384e+03 2.455035299260971415e-04
2.825651302605210276e+03 2.648783613008326432e-04
2.826452905811623168e+03 2.897328683697242280e-04
2.827254509018036060e+03 3.200933359389923627e-04
2.828056112224448952e+03 3.559860488149546587e-04
2.828857715430861845e+03 3.974372918038315827e-04
2.829659318637274737e+03 4.444733497119129906e-04
2.830460921843687174e+03 4.971205073454054713e-04
2.831262525050100066e+03 5.554050495106682694e-04
2.832064128256512959e+03 6.193532610138940964e-04
2.832865731462925851e+03 6.889914266613866856e-04
2.833667334669338743e+03 7.643458312593665038e-04
2.834468937875751635e+03 8.454427596141511625e-04
2.835270541082164527e+03 9.323084965319472506e-04
2.836072144288576965e+03 1.024969326819002990e-03
2.836873747494989857e+03 1.123451535281677627e-03
2.837675350701402749e+03 1.227781406726163871e-03
2.838476953907815641e+03 1.337985225958779334e-03
2.839278557114228533e+03 1.454089277785716727e-03
2.840080160320641426e+03 1.576119847013307540e-03
2.840881763527054318e+03 1.704103218447758361e-03
2.841683366733466755e+03 1.838065676895289657e-03
2.842484969939879647e+03 1.978033507162302307e-03
2.843286573146292540e+03 2.124032994055002899e-03
2.844088176352705432e+03 2.276090422379625777e-03
2.844889779559118324e+03 2.434232076942474676e-03
2.845691382765531216e+03 2.598484242549756185e-03
2.846492985971944108e+03 2.768873204007801792e-03
2.847294589178356546e+03 2.945425246122707064e-03
2.848096192384769438e+03 3.128166653700970024e-03
2.848897795591182330e+03 3.317123711548769505e-03
2.849699398797595222e+03 3.512322704472325974e-03
2.850501002004008114e+03 3.713789917277998676e-03
2.851302605210421007e+03 3.921551634771952566e-03
2.852104208416833899e+03 4.135634141760435867e-03
2.852905811623246336e+03 4.356063723049696801e-03
2.853707414829659228e+03 4.582866663446150124e-03
2.854509018036072121e+03 4.816069247755960792e-03
2.855310621242485013e+03 5.055697760785432537e-03
2.856112224448897905e+03 5.301778487340758073e-03
2.856913827655310797e+03 5.554337712228296642e-03
2.857715430861723235e+03 5.813401720254046667e-03
2.858517034068136127e+03 6.078996796224644950e-03
2.859318637274549019e+03 6.351149224946200933e-03
2.860120240480961911e+03 6.629885291224962840e-03
2.860921843687374803e+03 6.915231279867206649e-03
2.861723446893787695e+03 7.207213475679152825e-03
2.862525050100200588e+03 7.505858163467160615e-03
2.863326653306613025e+03 7.811191628037228440e-03
2.864128256513025917e+03 8.123240154195993101e-03
2.864929859719438809e+03 8.442030026749564042e-03
2.865731462925851702e+03 8.767587530504161730e-03
2.866533066132264594e+03 9.099938950266145410e-03
2.867334669338677486e+03 9.439110570841680037e-03
2.868136272545090378e+03 9.785128677037041589e-03
2.868937875751502816e+03 1.013801955365831176e-02
2.869739478957915708e+03 1.049780948551218285e-02
2.870541082164328600e+03 1.086452475740468104e-02
2.871342685370741492e+03 1.123819165414208232e-02
2.872144288577154384e+03 1.161883646053066266e-02
2.872945891783567276e+03 1.200648546137667028e-02
2.873747494989980169e+03 1.240116494148632564e-02
2.874549098196392606e+03 1.280290118566579372e-02
2.875350701402805498e+03 1.321172047872162802e-02
2.876152304609218390e+03 1.362764910545999353e-02
2.876953907815631283e+03 1.405071335068711069e-02
2.877755511022044175e+03 1.448093949920922774e-02
2.878557114228457067e+03 1.491835383583259289e-02
2.879358717434869959e+03 1.536298264536350988e-02
2.880160320641282397e+03 1.581485221260797713e-02
2.880961923847695289e+03 1.627398882237277022e-02
2.881763527054108181e+03 1.674041875946391533e-02
2.882565130260521073e+03 1.721416830868760517e-02
2.883366733466933965e+03 1.769526375485022673e-02
2.884168336673346857e+03 1.818373138275786172e-02
2.884969939879759295e+03 1.867959747721670283e-02
2.885771543086172187e+03 1.918288832303338687e-02
2.886573146292585079e+03 1.969363020501399553e-02
2.887374749498997971e+03 2.021184940796483254e-02
2.888176352705410864e+03 2.073757221669206285e-02
2.888977955911823756e+03 2.127082491600201797e-02
2.889779559118236648e+03 2.181163379070097386e-02
2.890581162324649085e+03 2.236002512559479016e-02
2.891382765531061978e+03 2.291602520549040900e-02
2.892184368737474870e+03 2.347966031519382879e-02
2.892985971943887762e+03 2.405095673951121449e-02
2.893787575150300654e+03 2.462994076324892534e-02
2.894589178356713546e+03 2.521663867121315405e-02
2.895390781563126438e+03 2.581107674821023212e-02
2.896192384769538876e+03 2.641328127904601919e-02
2.896993987975951768e+03 2.702327854852748512e-02
2.897795591182364660e+03 2.764109484146057283e-02
2.898597194388777552e+03 2.826675644265153053e-02
2.899398797595190445e+03 2.890028963690657871e-02
2.900200400801603337e+03 2.954172070903204883e-02
2.901002004008016229e+03 3.019107594383416138e-02
2.901803607214428666e+03 3.084838162611883150e-02
2.902605210420841559e+03 3.151366404069305682e-02
2.903406813627254451e+03 3.218694947236272474e-02
2.904208416833667343e+03 3.286826420593405573e-02
2.905010020040080235e+03 3.355763452621343679e-02
2.905811623246493127e+03 3.425508671800700511e-02
2.906613226452906019e+03 3.496064706612111994e-02
2.907414829659318457e+03 3.567434185536158542e-02
2.908216432865731349e+03 3.639619737053548243e-02
2.909018036072144241e+03 3.712623989644867062e-02
2.909819639278557133e+03 3.786449571790739821e-02
2.910621242484970026e+03 3.861099111971799669e-02
2.911422845691382918e+03 3.936575238668660326e-02
2.912224448897795810e+03 4.012880580361960492e-02
2.913026052104208247e+03 4.090017765532280580e-02
2.913827655310621140e+03 4.167989422660325904e-02
2.914629258517034032e+03 4.246798180226687980e-02
2.915430861723446924e+03 4.326446666711986078e-02
2.916232464929859816e+03 4.406937510596856122e-02
2.917034068136272708e+03 4.488273340361917385e-02
2.917835671342685600e+03 4.570456784487803015e-02
2.918637274549098038e+03 4.653490471455079547e-02
2.919438877755510930e+03 4.737377029744477275e-02
2.920240480961923822e+03 4.822119087836573836e-02
2.921042084168336714e+03 4.907719274211996829e-02
2.921843687374749607e+03 4.994180217351365525e-02
2.922645290581162499e+03 5.081504545735315848e-02
2.923446893787574936e+03 5.169694887844419884e-02
2.924248496993987828e+03 5.258753872159405152e-02
2.925050100200400720e+03 5.348684127160846513e-02
2.925851703406813613e+03 5.439488281329371566e-02
2.926653306613226505e+03 5.531168963145605133e-02
2.927454909819639397e+03 5.623728801090172036e-02
2.928256513026052289e+03 5.717170423643702648e-02
2.929058116232464727e+03 5.811496459286766281e-02
2.929859719438877619e+03 5.906709536500101554e-02
2.930661322645290511e+03 6.002812283764269452e-02
2.931462925851703403e+03 6.099807329559914226e-02
2.932264529058116295e+03 6.197697302367652372e-02
2.933066132264529188e+03 6.296484830668108712e-02
2.933867735470942080e+03 6.396172542941913619e-02
2.934669338677354517e+03 6.496763067669630853e-02
2.935470941883767409e+03 6.598259033332004586e-02
2.936272545090180301e+03 6.700663068409612455e-02
2.937074148296593194e+03 6.803977801383059854e-02
2.937875751503006086e+03 6.908205860732985482e-02
2.938677354709418978e+03 7.013349874940028039e-02
2.939478957915831870e+03 7.119412472484792920e-02
2.940280561122244308e+03 7.226396281847852210e-02
2.941082164328657200e+03 7.334303931509961183e-02
2.941883767535070092e+03 7.443138049951680824e-02
2.942685370741482984e+03 7.552901265653638729e-02
2.943486973947895876e+03 7.663596207096451396e-02
2.944288577154308769e+03 7.775225502760763074e-02
2.945090180360721206e+03 7.887791781127129198e-02
2.945891783567134098e+03 8.001297670676288387e-02
2.946693386773546990e+03 8.115745799888823830e-02
2.947494989979959882e+03 8.231138797245352023e-02
2.948296593186372775e+03 8.347479291226500564e-02
2.949098196392785667e+03 8.464769910312897050e-02
2.949899799599198559e+03 8.583013282985169079e-02
2.950701402805610996e+03 8.702212037723872085e-02
2.951503006012023889e+03 8.822368803009766891e-02
2.952304609218436781e+03 8.943486207323425585e-02
2.953106212424849673e+03 9.065566879145453560e-02
2.953907815631262565e+03 9.188613446956483966e-02
2.954709418837675457e+03 9.312628539237149949e-02
2.955511022044088350e+03 9.437614784468073559e-02
2.956312625250500787e+03 9.563574811129815778e-02
2.957114228456913679e+03 9.690511247703131881e-02
2.957915831663326571e+03 9.818426722668593953e-02
2.958717434869739463e+03 9.947323864506818492e-02
2.959519038076152356e+03 1.007720530169842754e-01
2.960320641282565248e+03 1.020807366272405425e-01
2.961122244488978140e+03 1.033993157606432622e-01
2.961923847695390577e+03 1.047278167019979889e-01
2.962725450901803470e+03 1.060662657361123307e-01
2.963527054108216362e+03 1.074146891477919530e-01
2.964328657314629254e+03 1.087731132218430208e-01
2.965130260521042146e+03 1.101415642430718655e-01
2.965931863727455038e+03 1.115200684962847077e-01
2.966733466933867930e+03 1.129086522662877679e-01
2.967535070140280368e+03 1.143073418378867112e-01
2.968336673346693260e+03 1.157161634958891044e-01
2.969138276553106152e+03 1.171351435251006129e-01
2.969939879759519044e+03 1.185643082103274709e-01
2.970741482965931937e+03 1.200036838363759129e-01
2.971543086172344829e+03 1.214532966880522008e-01
2.972344689378757721e+03 1.229131730501626107e-01
2.973146292585170158e+03 1.243833392075125860e-01
2.973947895791583051e+03 1.258638214449100123e-01
2.974749498997995943e+03 1.273546460471603747e-01
2.975551102204408835e+03 1.288558392990699075e-01
2.976352705410821727e+03 1.303674274854448867e-01
2.977154308617234619e+03 1.318894368910915604e-01
2.977955911823647511e+03 1.334218938008161770e-01
2.978757515030059949e+03 1.349648244994241797e-01
2.979559118236472841e+03 1.365182552717235653e-01
2.980360721442885733e+03 1.380822124025196662e-01
2.981162324649298625e+03 1.396567221766188138e-01
2.981963927855711518e+03 1.412418108788272286e-01
2.982765531062124410e+03 1.428375047939512144e-01
2.983567134268537302e+03 1.444438302067969637e-01
2.984368737474949739e+03 1.460608134021699200e-01
2.985170340681362632e+03 1.476884806648781079e-01
2.985971943887775524e+03 1.493268582797269151e-01
2.986773547094188416e+03 1.509759725315225343e-01
2.987575150300601308e+03 1.526358497050713525e-01
2.988376753507014200e+03 1.543065160851795625e-01
2.989178356713427092e+03 1.559879979566533847e-01
2.989979959919839530e+03 1.576803216042981792e-01
2.990781563126252422e+03 1.593835133129221093e-01
2.991583166332665314e+03 1.610975993673305073e-01
2.992384769539078206e+03 1.628226060523296215e-01
2.993186372745491099e+03 1.645585596527257000e-01
2.993987975951903991e+03 1.663054864533250188e-01
2.994789579158316428e+03 1.680634127389328270e-01
2.995591182364729320e+03 1.698323647943573989e-01
2.996392785571142213e+03 1.716123689044040390e-01
2.997194388777555105e+03 1.734034513538789124e-01
2.997995991983967997e+03 1.752056384275883782e-01
2.998797595190380889e+03 1.770189564103386570e-01
2.999599198396793781e+03 1.788434315869360247e-01
3.000400801603206219e+03 1.806790902421857026e-01
3.001202404809619111e+03 1.825259586608960205e-01
3.002004008016032003e+03 1.843840631278722275e-01
3.002805611222444895e+03 1.862534299279205441e-01
3.003607214428857787e+03 1.881340853458472739e-01
3.004408817635270680e+03 1.900260556664586931e-01
3.005210420841683572e+03 1.919293671745610219e-01
3.006012024048096009e+03 1.938440461549594540e-01
3.006813627254508901e+03 1.957701188924624580e-01
3.007615230460921794e+03 1.977076116718751442e-01
3.008416833667334686e+03 1.996565507780038162e-01
3.009218436873747578e+03 2.016169624956547501e-01
3.010020040080160470e+03 2.035888731096342219e-01
3.010821643286573362e+03 2.055723089047484242e-01
3.011623246492985800e+03 2.075672961658025506e-01
3.012424849699398692e+03 2.095738611776050975e-01
3.013226452905811584e+03 2.115920302249612306e-01
3.014028056112224476e+03 2.136218295926771982e-01
3.014829659318637368e+03 2.156632855655592484e-01
3.015631262525050261e+03 2.177164244284136296e-01
3.016432865731462698e+03 2.197812724660454797e-01
3.017234468937875590e+03 2.218578559632633784e-01
3.018036072144288482e+03 2.239462012048724360e-01
3.018837675350701375e+03 2.260463344756789006e-01
3.019639278557114267e+03 2.281582820604890482e-01
3.020440881763527159e+03 2.302820702441090994e-01
3.021242484969940051e+03 2.324177253113454134e-01
3.022044088176352489e+03 2.345652735470029060e-01
3.022845691382765381e+03 2.367247412358904068e-01
3.023647294589178273e+03 2.388961546628128874e-01
3.024448897795591165e+03 2.410795401125765958e-01
3.025250501002004057e+03 2.432749238699878080e-01
3.026052104208416949e+03 2.454823322198528834e-01
3.026853707414829842e+03 2.477017914469779591e-01
3.027655310621242279e+03 2.499333278361680899e-01
3.028456913827655171e+03 2.521769676722320774e-01
3.029258517034068063e+03 2.544327372399747822e-01
3.030060120240480956e+03 2.567006628242027300e-01
3.030861723446893848e+03 2.589807707097219747e-01
3.031663326653306740e+03 2.612730871813389033e-01
3.032464929859719632e+03 2.635776385238596808e-01
3.033266533066132070e+03 2.658944510220893065e-01
3.034068136272544962e+03 2.682235509608366653e-01
3.034869739478957854e+03 2.705649646249067009e-01
3.035671342685370746e+03 2.729187182991056893e-01
3.036472945891783638e+03 2.752848382682399064e-01
3.037274549098196530e+03 2.776633508171156284e-01
3.038076152304609423e+03 2.800542822305390200e-01
3.038877755511021860e+03 2.824576587933150806e-01
3.039679358717434752e+03 2.848735067902527507e-01
3.040480961923847644e+03 2.873018525061569739e-01
3.041282565130260537e+03 2.897427222258340263e-01
3.042084168336673429e+03 2.921961422340900727e-01
3.042885771543086321e+03 2.946626255382943094e-01
3.043687374749499213e+03 2.971482076956172280e-01
3.044488977955911650e+03 2.996624238497883064e-01
3.045290581162324543e+03 3.022148646898023538e-01
3.046092184368737435e+03 3.048151209046504051e-01
3.046893787575150327e+03 3.074727831833245495e-01
3.047695390781563219e+03 3.101974422148170429e-01
3.048496993987976111e+03 3.129986886881200858e-01
3.049298597194389004e+03 3.158861132922259896e-01
3.050100200400801441e+03 3.188693067161252337e-01
3.050901803607214333e+03 3.219578596488132938e-01
3.051703406813627225e+03 3.251613627792809269e-01
3.052505010020040118e+03 3.284894067965202225e-01
3.053306613226453010e+03 3.319515823895234363e-01
3.054108216432865902e+03 3.355574802472828799e-01
3.054909819639278794e+03 3.393166910587906426e-01
3.055711422845691231e+03 3.432388055130367599e-01
3.056513026052104124e+03 3.473334142990178730e-01
3.057314629258517016e+03 3.516101081057240729e-01
3.058116232464929908e+03 3.560784776221475600e-01
3.058917835671342800e+03 3.607481135372804792e-01
3.059719438877755692e+03 3.656286065401152530e-01
3.060521042084168585e+03 3.707295473196438595e-01
3.061322645290581022e+03 3.760605265648556128e-01
3.062124248496993914e+03 3.816311349647487083e-01
3.062925851703406806e+03 3.874509632083124600e-01
3.063727454909819699e+03 3.935296019845390680e-01
3.064529058116232591e+03 3.998766419824207330e-01
3.065330661322645483e+03 4.065016738909496552e-01
3.066132264529058375e+03 4.134142883991182016e-01
3.066933867735470812e+03 4.206240761959142427e-01
3.067735470941883705e+03 4.281406279703383611e-01
3.068537074148296597e+03 4.359735344113786493e-01
3.069338677354709489e+03 4.441323862080273632e-01
3.070140280561122381e+03 4.526267740492767588e-01
3.070941883767535273e+03 4.614662886241189810e-01
3.071743486973947711e+03 4.706605206215410120e-01
3.072545090180360603e+03 4.802190607305454328e-01
3.073346693386773495e+03 4.901514996401194479e-01
3.074148296593186387e+03 5.004674280392552577e-01
3.074949899799599280e+03 5.111748169908387762e-01
3.075751503006012172e+03 5.222633622383597851e-01
3.076553106212424609e+03 5.337112263034020643e-01
3.077354709418837501e+03 5.454963907236267673e-01
3.078156312625250393e+03 5.575968370366765070e-01
3.078957915831663286e+03 5.699905467801993364e-01
3.079759519038076178e+03 5.826555014918440856e-01
3.080561122244489070e+03 5.955696827092591406e-01
3.081362725450901962e+03 6.087110719700931094e-01
3.082164328657314400e+03 6.220576508119869397e-01
3.082965931863727292e+03 6.355874007726041164e-01
3.083767535070140184e+03 6.492783033895859202e-01
3.084569138276553076e+03 6.631083402005805150e-01
3.085370741482965968e+03 6.770554927432369530e-01
3.086172344689378860e+03 6.910977425552032871e-01
3.086973947895791753e+03 7.052130711741282365e-01
3.087775551102204190e+03 7.193794601376521936e-01
3.088577154308617082e+03 7.335748885367854299e-01
3.089378757515029974e+03 7.477741682036718185e-01
3.090180360721442867e+03 7.619427249220573906e-01
3.090981963927855759e+03 7.760442539541282381e-01
3.091783567134268651e+03 7.900424505620712301e-01
3.092585170340681543e+03 8.039010100080725696e-01
3.093386773547093981e+03 8.175836275543110210e-01
3.094188376753506873e+03 8.310539984629886634e-01
3.094989979959919765e+03 8.442758179962840392e-01
3.095791583166332657e+03 8.572127814163834625e-01
3.096593186372745549e+03 8.698285839854733581e-01
3.097394789579158441e+03 8.820869209657403731e-01
3.098196392785571334e+03 8.939514876193708215e-01
3.098997995991983771e+03 9.053859792085449110e-01
3.099799599198396663e+03 9.163540909954618341e-01
3.100601202404809555e+03 9.268195182423016876e-01
3.101402805611222448e+03 9.367459562112506744e-01
3.102204408817635340e+03 9.460971001644953304e-01
3.103006012024048232e+03 9.548366453642219698e-01
3.103807615230461124e+03 9.629282870726172394e-01
3.104609218436873562e+03 9.703357205518636786e-01
3.105410821643286454e+03 9.770226410641555947e-01
3.106212424849699346e+03 9.829527438716755272e-01
3.107014028056112238e+03 9.880897242366095679e-01
3.107815631262525130e+03 9.923972774211445858e-01
3.108617234468938022e+03 9.958390986874666728e-01
3.109418837675350915e+03 9.983788832977623651e-01
3.110220440881763352e+03 9.999803265142176434e-01
3.111022044088176244e+03 1.000607123599020376e+00
3.111823647294589136e+03 1.000222969814356100e+00
3.112625250501002029e+03 9.987998390434457141e-01
3.113426853707414921e+03 9.963592456502903261e-01
3.114228456913827813e+03 9.929410508912283051e-01
3.115030060120240705e+03 9.885851458452905582e-01
3.115831663326653143e+03 9.833314215915109902e-01
3.116633266533066035e+03 9.772197692089148457e-01
3.117434869739478927e+03 9.702900797765356966e-01
3.118236472945891819e+03 9.625822443734043388e-01
3.119038076152304711e+03 9.541361540785517903e-01
3.119839679358717603e+03 9.449916999710089582e-01
3.120641282565130496e+03 9.351887731298069717e-01
3.121442885771542933e+03 9.247672646339823999e-01
3.122244488977955825e+03 9.137670655625547145e-01
3.123046092184368717e+03 9.022280669945601517e-01
3.123847695390781610e+03 8.901901600090300626e-01
3.124649298597194502e+03 8.776932356849953543e-01
3.125450901803607394e+03 8.647771851014867117e-01
3.126252505010020286e+03 8.514818993375349310e-01
3.127054108216432724e+03 8.378472694721792458e-01
3.127855711422845616e+03 8.239131865844346869e-01
3.128657314629258508e+03 8.097195417533399331e-01
3.129458917835671400e+03 7.953062260579260023e-01
3.130260521042084292e+03 7.807131305772238017e-01
3.131062124248497184e+03 7.659801463902640162e-01
3.131863727454910077e+03 7.511471645760778859e-01
3.132665330661322514e+03 7.362540762137046446e-01
3.133466933867735406e+03 7.213399077887451272e-01
3.134268537074148298e+03 7.064298498252036262e-01
3.135070140280561191e+03 6.915379624792287183e-01
3.135871743486974083e+03 6.766779904764050890e-01
3.136673346693386975e+03 6.618636785423169799e-01
3.137474949899799412e+03 6.471087714025575144e-01
3.138276553106212305e+03 6.324270137826941696e-01
3.139078156312625197e+03 6.178321504083199578e-01
3.139879759519038089e+03 6.033379260050191206e-01
3.140681362725450981e+03 5.889580852983765658e-01
3.141482965931863873e+03 5.747063730139763127e-01
3.142284569138276311e+03 5.605965338774110407e-01
3.143086172344689203e+03 5.466423126142494482e-01
3.143887775551102095e+03 5.328561998676986100e-01
3.144689378757514987e+03 5.192450222337459120e-01
3.145490981963927879e+03 5.058140079898730823e-01
3.146292585170340772e+03 4.925683853196751172e-01
3.147094188376753664e+03 4.795133824067472350e-01
3.147895791583166101e+03 4.666542274346919261e-01
3.148697394789578993e+03 4.539961485870898650e-01
3.149498997995991886e+03 4.415443740475434864e-01
3.150300601202404778e+03 4.293041319996480087e-01
3.151102204408817670e+03 4.172806506269987059e-01
3.151903807615230562e+03 4.054791581131906852e-01
3.152705410821643454e+03 3.939047327550692645e-01
3.153507014028055892e+03 3.825589739072542961e-01
3.154308617234468784e+03 3.714399843652302913e-01
3.155110220440881676e+03 3.605457135143464997e-01
3.155911823647294568e+03 3.498741107399455097e-01
3.156713426853707460e+03 3.394231254273700760e-01
3.157515030060120353e+03 3.291907069619628978e-01
3.158316633266533245e+03 3.191748047290664525e-01
3.159118236472945682e+03 3.093733681140291014e-01
3.159919839679358574e+03 2.997843465021822751e-01
3.160721442885771467e+03 2.904056892788743349e-01
3.161523046092184359e+03 2.812353458294478692e-01
3.162324649298597251e+03 2.722712655392455217e-01
3.163126252505010143e+03 2.635113977936100471e-01
3.163927855711423035e+03 2.549536919778840893e-01
3.164729458917835473e+03 2.465960974774149550e-01
3.165531062124248365e+03 2.384365636775358233e-01
3.166332665330661257e+03 2.304730399635942228e-01
3.167134268537074149e+03 2.227034757209327698e-01
3.167935871743487041e+03 2.151258203348940801e-01
3.168737474949899934e+03 2.077380231908209363e-01
3.169539078156312826e+03 2.005380336740558989e-01
3.170340681362725263e+03 1.935238011699455807e-01
3.171142284569138155e+03 1.866932750638247429e-01
3.171943887775551048e+03 1.800444047410399984e-01
3.172745490981963940e+03 1.735751395869340741e-01
3.173547094188376832e+03 1.672834289868495861e-01
3.174348697394789724e+03 1.611672223261292336e-01
3.175150300601202616e+03 1.552244689901156882e-01
3.175951903807615054e+03 1.494531183641548133e-01
3.176753507014027946e+03 1.438511198335827024e-01
3.177555110220440838e+03 1.384164227837454408e-01
3.178356713426853730e+03 1.331469765999855615e-01
3.179158316633266622e+03 1.280407306676457913e-01
3.179959919839679515e+03 1.230956343720688156e-01
3.180761523046092407e+03 1.183096370985972645e-01
3.181563126252504844e+03 1.136806882325763907e-01
3.182364729458917736e+03 1.092067371593436059e-01
3.183166332665330629e+03 1.048857332642442602e-01
3.183967935871743521e+03 1.007156259326210113e-01
3.184769539078156413e+03 9.669436454981648887e-02
3.185571142284569305e+03 9.281989850117340624e-02
3.186372745490982197e+03 8.909017717203443487e-02
3.187174348697394635e+03 8.550314994774416144e-02
3.187975951903807527e+03 8.205676621364120515e-02
3.188777555110220419e+03 7.874897535507034696e-02
3.189579158316633311e+03 7.557772675737424450e-02
3.190380761523046203e+03 7.254096980589551380e-02
3.191182364729459096e+03 6.963665388597685413e-02
3.191983967935871988e+03 6.686272838296092313e-02
3.192785571142284425e+03 6.421714268219184951e-02
3.193587174348697317e+03 6.169784616900930718e-02
3.194388777555110210e+03 5.930278822875747341e-02
3.195190380761523102e+03 5.702991824677900584e-02
3.195991983967935994e+03 5.487718560841661070e-02
3.196793587174348886e+03 5.284253969901291093e-02
3.197595190380761778e+03 5.092392990391059193e-02
3.198396793587174216e+03 4.911930560845330362e-02
3.199198396793587108e+03 4.742661619798164974e-02
3.200000000000000000e+03 4.584381105783937038e-02
