# Supplementary material for: Controlling light emission from semiconductor nanoplatelets using surface chemistry
Source: Nat Commun. 2024 Sep 4;15:7737. doi: 10.1038/s41467-024-51842-4 (PMC11374790; doi:10.1038/s41467-024-51842-4)
Supplement: Supplementary file 5 — Source Data [file 41467_2024_51842_MOESM5_ESM.zip › Fig_1d.txt]

# Ideal
6.079999999999999849e-01 2.528170618277557846e+00
9.119999999999999218e-01 4.171240780453275399e+00
1.215999999999999970e+00 5.993511109212462884e+00
1.520000000000000018e+00 7.943639404679325722e+00
1.823999999999999844e+00 1.003834575903700355e+01
2.128000000000000114e+00 1.220195672695333045e+01

# Real
6.079999999999999849e-01 1.757759443274097322e+01
9.119999999999999218e-01 1.602574445352617971e+01
1.215999999999999970e+00 1.646366135072027603e+01
1.520000000000000018e+00 1.944885415428320741e+01
1.823999999999999844e+00 1.739906250937544385e+01
2.128000000000000114e+00 1.877748342056506203e+01
