# Supplementary material for: Controlling light emission from semiconductor nanoplatelets using surface chemistry
Source: Nat Commun. 2024 Sep 4;15:7737. doi: 10.1038/s41467-024-51842-4 (PMC11374790; doi:10.1038/s41467-024-51842-4)
Supplement: Supplementary file 5 — Source Data [file 41467_2024_51842_MOESM5_ESM.zip › Fig_2a.txt]

# Absorption Lineshape
-1.000000000000000000e+01 4.478518397689504419e-05
-9.874371859296482867e+00 5.060992837263376249e-05
-9.748743718592965735e+00 5.719621803119758098e-05
-9.623115577889446826e+00 6.464425249493666113e-05
-9.497487437185929693e+00 7.306751753942137672e-05
-9.371859296482412560e+00 8.259456390046058963e-05
-9.246231155778893651e+00 9.337102702063029196e-05
-9.120603015075376518e+00 1.055619209777205472e-04
-8.994974874371859386e+00 1.193542444109860342e-04
-8.869346733668342253e+00 1.349599415843324014e-04
-8.743718592964825120e+00 1.526192678182642531e-04
-8.618090452261306211e+00 1.726046154996095617e-04
-8.492462311557789079e+00 1.952248648728017663e-04
-8.366834170854271946e+00 2.208303329829203556e-04
-8.241206030150753037e+00 2.498184046571852684e-04
-8.115577889447235904e+00 2.826399414853399410e-04
-7.989949748743718771e+00 3.198065786308057121e-04
-7.864321608040201639e+00 3.618990352534220880e-04
-7.738693467336683618e+00 4.095765826768413840e-04
-7.613065326633165597e+00 4.635878355691780894e-04
-7.487437185929648464e+00 5.247830557682614484e-04
-7.361809045226131332e+00 5.941281864920998400e-04
-7.236180904522613311e+00 6.727208671396449433e-04
-7.110552763819095290e+00 7.618087164212899087e-04
-6.984924623115578157e+00 8.628102150034487345e-04
-6.859296482412061025e+00 9.773385691980397347e-04
-6.733668341708543004e+00 1.107228995646439241e-03
-6.608040201005024983e+00 1.254569934824545548e-03
-6.482412060301507850e+00 1.421738780176176565e-03
-6.356783919597990717e+00 1.611442801723670564e-03
-6.231155778894472697e+00 1.826766050443066457e-03
-6.105527638190954676e+00 2.071223155321606346e-03
-5.979899497487437543e+00 2.348821072192480361e-03
-5.854271356783920410e+00 2.664130016205489872e-03
-5.728643216080402389e+00 3.022365013024535391e-03
-5.603015075376884369e+00 3.429479743463838704e-03
-5.477386934673367236e+00 3.892274639492826135e-03
-5.351758793969850103e+00 4.418521525166330469e-03
-5.226130653266332082e+00 5.017107494892332660e-03
-5.100502512562814061e+00 5.698201196879974957e-03
-4.974874371859296929e+00 6.473445258160430947e-03
-4.849246231155779796e+00 7.356179269856774096e-03
-4.723618090452261775e+00 8.361698573224312508e-03
-4.597989949748743754e+00 9.507555080938961262e-03
-4.472361809045226622e+00 1.081390757545106114e-02
-4.346733668341709489e+00 1.230393039962284461e-02
-4.221105527638191468e+00 1.400429126203166577e-02
-4.095477386934673447e+00 1.594571110789851087e-02
-3.969849246231156314e+00 1.816362177095510316e-02
-3.844221105527639182e+00 2.069894057214593033e-02
-3.718592964824121161e+00 2.359898536753913742e-02
-3.592964824120603140e+00 2.691855903764505883e-02
-3.467336683417086007e+00 3.072123941530710209e-02
-3.341708542713568875e+00 3.508091966402040324e-02
-3.216080402010050854e+00 4.008365582664891180e-02
-3.090452261306532833e+00 4.582989362251618792e-02
-2.964824120603015700e+00 5.243716693394611522e-02
-2.839195979899498568e+00 6.004338773809773933e-02
-2.713567839195980547e+00 6.881088434364159012e-02
-2.587939698492462526e+00 7.893139588579517474e-02
-2.462311557788945393e+00 9.063230244567051230e-02
-2.336683417085428260e+00 1.041844716004357851e-01
-2.211055276381910240e+00 1.199122488802956688e-01
-2.085427135678392219e+00 1.382063358336329262e-01
-1.959798994974875086e+00 1.595406250670299286e-01
-1.834170854271357953e+00 1.844945638917749320e-01
-1.708542713567840821e+00 2.137834135640726552e-01
-1.582914572864321912e+00 2.483000684278051096e-01
-1.457286432160804779e+00 2.930251090103226375e-01
-1.331658291457287646e+00 3.486125325900334415e-01
-1.206030150753768737e+00 4.064848164501833061e-01
-1.080402010050251604e+00 4.649090688913605773e-01
-9.547738693467344717e-01 5.226076983592392589e-01
-8.291457286432173390e-01 5.787887742440944727e-01
-7.035175879397002063e-01 6.330125199434982752e-01
-5.778894472361812973e-01 6.850158660400301747e-01
-4.522613065326641646e-01 7.345692102751492092e-01
-3.266331658291470319e-01 7.813871799586277200e-01
-2.010050251256281229e-01 8.250880865206676740e-01
-7.537688442211099016e-02 8.651897857212227372e-01
5.025125628140614253e-02 9.011311207674437274e-01
1.758793969849232752e-01 9.323109174332124827e-01
3.015075376884404079e-01 9.581381044585871587e-01
4.271356783919593170e-01 9.780867955793258739e-01
5.527638190954764497e-01 9.917497968646854511e-01
6.783919597989935824e-01 9.988838460315470069e-01
8.040201005025124914e-01 9.994406018434850436e-01
9.296482412060296241e-01 9.935792391397387791e-01
1.055276381909546757e+00 9.816592580510609123e-01
1.180904522613063889e+00 9.642151919559883710e-01
1.306532663316581022e+00 9.419175540292759052e-01
1.432160804020099931e+00 9.155259861161425539e-01
1.557788944723617064e+00 8.858408982849330648e-01
1.683417085427134197e+00 8.536590378300580317e-01
1.809045226130653106e+00 8.197368134529759987e-01
1.934673366834170238e+00 7.847633325948856209e-01
2.060301507537687371e+00 7.493434214097717261e-01
2.185929648241204504e+00 7.139896502663308775e-01
2.311557788944721636e+00 6.791216630940768439e-01
2.437185929648240545e+00 6.450708504524561571e-01
2.562814070351757678e+00 6.120884877901540122e-01
2.688442211055274811e+00 5.803557423209695365e-01
2.814070351758793720e+00 5.499943162559647325e-01
2.939698492462310853e+00 5.210768584906029233e-01
3.065326633165827985e+00 4.936365941601060237e-01
3.190954773869345118e+00 4.676758721693688448e-01
3.316582914572862251e+00 4.431735133438954866e-01
3.442211055276381160e+00 4.200909645208233956e-01
3.567839195979898292e+00 3.983773389017245536e-01
3.693467336683415425e+00 3.779734628108046834e-01
3.819095477386934334e+00 3.588150645722464338e-01
3.944723618090451467e+00 3.408352412246373753e-01
4.070351758793968600e+00 3.239663296593190411e-01
4.195979899497485732e+00 3.081412949857783579e-01
4.321608040201002865e+00 2.932947334379890636e-01
4.447236180904521774e+00 2.793635717541956276e-01
4.572864321608038907e+00 2.662875307090000754e-01
4.698492462311556039e+00 2.540094078426601287e-01
4.824120603015074948e+00 2.424752235767768660e-01
4.949748743718592081e+00 2.316342657892770940e-01
5.075376884422109214e+00 2.214390604000185392e-01
5.201005025125626346e+00 2.118452893990556696e-01
5.326633165829143479e+00 2.028116728282056136e-01
5.452261306532662388e+00 1.942998273069677928e-01
5.577889447236179521e+00 1.862741105986182588e-01
5.703517587939696654e+00 1.787014592868335638e-01
5.829145728643215563e+00 1.715512247463453488e-01
5.954773869346732695e+00 1.647950111337180279e-01
6.080402010050249828e+00 1.584065180068871814e-01
6.206030150753768737e+00 1.523613893320278079e-01
6.331658291457284093e+00 1.466370699953588042e-01
6.457286432160803002e+00 1.412126704591665505e-01
6.582914572864318359e+00 1.360688398488431039e-01
6.708542713567837268e+00 1.311876475020622157e-01
6.834170854271356177e+00 1.265524728296332502e-01
6.959798994974871533e+00 1.221479032122912700e-01
7.085427135678390442e+00 1.179596395749126503e-01
7.211055276381909351e+00 1.139744092286704841e-01
7.336683417085424708e+00 1.101798855442134156e-01
7.462311557788943617e+00 1.065646140087327387e-01
7.587939698492462526e+00 1.031179442219126163e-01
7.713567839195977882e+00 9.982996739655901342e-02
7.839195979899496791e+00 9.669145894638421501e-02
7.964824120603012148e+00 9.369382576389623241e-02
8.090452261306531057e+00 9.082905781403949330e-02
8.216080402010049966e+00 8.808968369303260548e-02
8.341708542713565322e+00 8.546872982589365231e-02
8.467336683417084231e+00 8.295968299987085959e-02
8.592964824120599587e+00 8.055645595398137904e-02
8.718592964824118496e+00 7.825335576683672967e-02
8.844221105527637405e+00 7.604505480573932330e-02
8.969849246231152762e+00 7.392656401956264334e-02
9.095477386934671671e+00 7.189320837615412185e-02
9.221105527638190580e+00 6.994060426191782420e-02
9.346733668341705936e+00 6.806463867687272129e-02
9.472361809045224845e+00 6.626145007289610533e-02
9.597989949748743754e+00 6.452741069610405666e-02
9.723618090452259111e+00 6.285911030646319786e-02
9.849246231155778020e+00 6.125334115884062403e-02
9.974874371859293376e+00 5.970708413985578722e-02
1.010050251256281229e+01 5.821749596416588707e-02
1.022613065326633119e+01 5.678189734227228475e-02
1.035175879396984655e+01 5.539776203963651252e-02
1.047738693467336546e+01 5.406270675391087327e-02
1.060301507537688082e+01 5.277448174347617454e-02
1.072864321608039972e+01 5.153096214628886951e-02
1.085427135678391863e+01 5.033013993333206731e-02
1.097989949748743399e+01 4.917011644577367474e-02
1.110552763819095290e+01 4.804909546931570435e-02
1.123115577889447181e+01 4.696537680320141128e-02
1.135678391959798716e+01 4.591735028497245102e-02
1.148241206030150607e+01 4.490349023536884671e-02
1.160804020100502498e+01 4.392235029076888703e-02
1.173366834170854034e+01 4.297255859330192940e-02
1.185929648241205925e+01 4.205281331126016486e-02
1.198492462311557460e+01 4.116187846470723000e-02
1.211055276381909351e+01 4.029858003325170746e-02
1.223618090452261242e+01 3.946180232484364919e-02
1.236180904522612778e+01 3.865048458617408034e-02
1.248743718592964669e+01 3.786361783683198784e-02
1.261306532663316204e+01 3.710024191080965594e-02
1.273869346733668095e+01 3.635944269025889741e-02
1.286432160804019986e+01 3.564034951760269854e-02
1.298994974874371522e+01 3.494213277320206562e-02
1.311557788944723413e+01 3.426400160678403500e-02
1.324120603015075304e+01 3.360520181175507409e-02
1.336683417085426839e+01 3.296501383236669774e-02
1.349246231155778730e+01 3.234275089447193746e-02
1.361809045226130621e+01 3.173775725131924852e-02
1.374371859296482157e+01 3.114940653647937929e-02
1.386934673366834048e+01 3.057710021659706609e-02
1.399497487437185583e+01 3.002026613720695097e-02
1.412060301507537474e+01 2.947835715535567988e-02
1.424623115577889365e+01 2.895084985323532339e-02
1.437185929648240901e+01 2.843724332745801997e-02
1.449748743718592792e+01 2.793705804899379933e-02
1.462311557788944327e+01 2.744983478915410946e-02
1.474874371859296218e+01 2.697513360733545459e-02
1.487437185929648109e+01 2.651253289654438225e-02
1.500000000000000000e+01 2.606162848300697110e-02

# Emission Rate 1/\tau^*
-1.000000000000000000e+01 5.297918403208287108e-01
-9.874371859296482867e+00 5.326128373775795843e-01
-9.748743718592965735e+00 5.354861282404094203e-01
-9.623115577889446826e+00 5.384133683463818709e-01
-9.497487437185929693e+00 5.413962880115256171e-01
-9.371859296482412560e+00 5.444366968623259861e-01
-9.246231155778893651e+00 5.475364885929946412e-01
-9.120603015075376518e+00 5.506976460772496917e-01
-8.994974874371859386e+00 5.539222468663536070e-01
-8.869346733668342253e+00 5.572124691084242576e-01
-8.743718592964825120e+00 5.605705979278031714e-01
-8.618090452261306211e+00 5.639990323074429712e-01
-8.492462311557789079e+00 5.675002925219437833e-01
-8.366834170854271946e+00 5.710770281742166832e-01
-8.241206030150753037e+00 5.747320268946780608e-01
-8.115577889447235904e+00 5.784682237686531447e-01
-7.989949748743718771e+00 5.822887115652970458e-01
-7.864321608040201639e+00 5.861967518500125207e-01
-7.738693467336683618e+00 5.901957870721754595e-01
-7.613065326633165597e+00 5.942894537311925740e-01
-7.487437185929648464e+00 5.984815967367096423e-01
-7.361809045226131332e+00 6.027762850933957584e-01
-7.236180904522613311e+00 6.071778290574547654e-01
-7.110552763819095290e+00 6.116907989312895255e-01
-6.984924623115578157e+00 6.163200456848265674e-01
-6.859296482412061025e+00 6.210707236175545543e-01
-6.733668341708543004e+00 6.259483153048536197e-01
-6.608040201005024983e+00 6.309586591064122452e-01
-6.482412060301507850e+00 6.361079795543285176e-01
-6.356783919597990717e+00 6.414029209848681745e-01
-6.231155778894472697e+00 6.468505848320822427e-01
-6.105527638190954676e+00 6.524585710650482318e-01
-5.979899497487437543e+00 6.582350243253102251e-01
-5.854271356783920410e+00 6.641886854092694525e-01
-5.728643216080402389e+00 6.703289488447210509e-01
-5.603015075376884369e+00 6.766659274348137965e-01
-5.477386934673367236e+00 6.832105247905529977e-01
-5.351758793969850103e+00 6.899745170499568259e-01
-5.226130653266332082e+00 6.969706451945676395e-01
-5.100502512562814061e+00 7.042127196304590608e-01
-4.974874371859296929e+00 7.117157390115251836e-01
-4.849246231155779796e+00 7.194960256608844418e-01
-4.723618090452261775e+00 7.275713804083969727e-01
-4.597989949748743754e+00 7.359612602301183193e-01
-4.472361809045226622e+00 7.446869827768231032e-01
-4.346733668341709489e+00 7.537719627495151897e-01
-4.221105527638191468e+00 7.632419861674059058e-01
-4.095477386934673447e+00 7.731255299402665093e-01
-3.969849246231156314e+00 7.834541358849528292e-01
-3.844221105527639182e+00 7.942628505256013050e-01
-3.718592964824121161e+00 8.055907448375181357e-01
-3.592964824120603140e+00 8.174815317388568481e-01
-3.467336683417086007e+00 8.299843038805623241e-01
-3.341708542713568875e+00 8.431544205204817288e-01
-3.216080402010050854e+00 8.570545805350295865e-01
-3.090452261306532833e+00 8.717561296916980229e-01
-2.964824120603015700e+00 8.873406652855171384e-01
-2.839195979899498568e+00 9.039020217445102867e-01
-2.713567839195980547e+00 9.215487492150249427e-01
-2.587939698492462526e+00 9.404072370195238895e-01
-2.462311557788945393e+00 9.606256906851249333e-01
-2.336683417085428260e+00 9.823792534312352220e-01
-2.211055276381910240e+00 1.005876683980192032e+00
-2.085427135678392219e+00 1.031369184007550066e+00
-1.959798994974875086e+00 1.059162246436242460e+00
-1.834170854271357953e+00 1.089631831302722675e+00
-1.708542713567840821e+00 1.123246876354270229e+00
-1.582914572864321912e+00 1.160601309188564301e+00
-1.457286432160804779e+00 1.218473414143206757e+00
-1.331658291457287646e+00 1.289612464800270031e+00
-1.206030150753768737e+00 1.337721043232192208e+00
-1.080402010050251604e+00 1.361113224593697657e+00
-9.547738693467344717e-01 1.361153308872496304e+00
-8.291457286432173390e-01 1.341085122482563952e+00
-7.035175879397002063e-01 1.304828869705404015e+00
-5.778894472361812973e-01 1.256165962697662897e+00
-4.522613065326641646e-01 1.198355992006741477e+00
-3.266331658291470319e-01 1.134075795677090603e+00
-2.010050251256281229e-01 1.065656412383397145e+00
-7.537688442211099016e-02 9.959269740687267669e-01
5.025125628140614253e-02 9.249109145195301140e-01
1.758793969849232752e-01 8.495932616152982453e-01
3.015075376884404079e-01 7.683672321931191984e-01
4.271356783919593170e-01 6.818444889264578812e-01
5.527638190954764497e-01 5.987292048239819531e-01
6.783919597989935824e-01 5.294706311612971117e-01
8.040201005025124914e-01 4.776502385530516093e-01
9.296482412060296241e-01 4.396204668952577443e-01
1.055276381909546757e+00 4.094867892804954224e-01
1.180904522613063889e+00 3.830295095910741243e-01
1.306532663316581022e+00 3.584234752306372229e-01
1.432160804020099931e+00 3.351704964347584359e-01
1.557788944723617064e+00 3.131629715631368827e-01
1.683417085427134197e+00 2.923568505513138294e-01
1.809045226130653106e+00 2.727228087630531594e-01
1.934673366834170238e+00 2.542416895733973226e-01
2.060301507537687371e+00 2.368972984006988969e-01
2.185929648241204504e+00 2.206697658737968304e-01
2.311557788944721636e+00 2.055320105620298821e-01
2.437185929648240545e+00 1.914487934266820568e-01
2.562814070351757678e+00 1.783773607747738410e-01
2.688442211055274811e+00 1.662688999295235670e-01
2.814070351758793720e+00 1.550702955567877239e-01
2.939698492462310853e+00 1.447258747345930296e-01
3.065326633165827985e+00 1.351789692094106099e-01
3.190954773869345118e+00 1.263732168643828813e-01
3.316582914572862251e+00 1.182535832233124889e-01
3.442211055276381160e+00 1.107671178844941567e-01
3.567839195979898292e+00 1.038634781053576900e-01
3.693467336683415425e+00 9.749525835772228366e-02
3.819095477386934334e+00 9.161816485234619556e-02
3.944723618090451467e+00 8.619107072694000282e-02
4.070351758793968600e+00 8.117598270520234860e-02
4.195979899497485732e+00 7.653794472583765052e-02
4.321608040201002865e+00 7.224489896553332180e-02
4.447236180904521774e+00 6.826752016296681880e-02
4.572864321608038907e+00 6.457903531851115486e-02
4.698492462311556039e+00 6.115503769867385725e-02
4.824120603015074948e+00 5.797330156242964244e-02
4.949748743718592081e+00 5.501360206363477279e-02
5.075376884422109214e+00 5.225754328013208772e-02
5.201005025125626346e+00 4.968839618986847784e-02
5.326633165829143479e+00 4.729094758076263227e-02
5.452261306532662388e+00 4.505136027972729551e-02
5.577889447236179521e+00 4.295704466268513572e-02
5.703517587939696654e+00 4.099654111928861810e-02
5.829145728643215563e+00 3.915941295864731886e-02
5.954773869346732695e+00 3.743614912925754407e-02
6.080402010050249828e+00 3.581807606700669611e-02
6.206030150753768737e+00 3.429727796371215276e-02
6.331658291457284093e+00 3.286652475452088440e-02
6.457286432160803002e+00 3.151920714424541470e-02
6.582914572864318359e+00 3.024927802827301337e-02
6.708542713567837268e+00 2.905119970344849714e-02
6.834170854271356177e+00 2.791989630892742491e-02
6.959798994974871533e+00 2.685071098190168135e-02
7.085427135678390442e+00 2.583936725752473268e-02
7.211055276381909351e+00 2.488193428508224392e-02
7.336683417085424708e+00 2.397479547283083018e-02
7.462311557788943617e+00 2.311462021159683272e-02
7.587939698492462526e+00 2.229833836201672997e-02
7.713567839195977882e+00 2.152311722218503906e-02
7.839195979899496791e+00 2.078634072151854320e-02
7.964824120603012148e+00 2.008559061297385956e-02
8.090452261306531057e+00 1.941862945952805078e-02
8.216080402010049966e+00 1.878338523223695503e-02
8.341708542713565322e+00 1.817793735640528541e-02
8.467336683417084231e+00 1.760050405963251366e-02
8.592964824120599587e+00 1.704943089091786115e-02
8.718592964824118496e+00 1.652318029379946929e-02
8.844221105527637405e+00 1.602032212875377157e-02
8.969849246231152762e+00 1.553952505127791615e-02
9.095477386934671671e+00 1.507954866149027219e-02
9.221105527638190580e+00 1.463923635028789583e-02
9.346733668341705936e+00 1.421750877457437189e-02
9.472361809045224845e+00 1.381335790117235035e-02
9.597989949748743754e+00 1.342584156516716046e-02
9.723618090452259111e+00 1.305407849414692498e-02
9.849246231155778020e+00 1.269724375438789112e-02
9.974874371859293376e+00 1.235456457988940403e-02
1.010050251256281229e+01 1.202531654879574960e-02
1.022613065326633119e+01 1.170882007536032041e-02
1.035175879396984655e+01 1.140443718879478874e-02
1.047738693467336546e+01 1.111156857309991697e-02
1.060301507537688082e+01 1.082965084463719321e-02
1.072864321608039972e+01 1.055815404618273834e-02
1.085427135678391863e+01 1.029657933860812086e-02
1.097989949748743399e+01 1.004445687283926636e-02
1.110552763819095290e+01 9.801343826540409587e-03
1.123115577889447181e+01 9.566822591390466979e-03
1.135678391959798716e+01 9.340499098144956075e-03
1.148241206030150607e+01 9.122001267863968227e-03
1.160804020100502498e+01 8.910977578755693157e-03
1.173366834170854034e+01 8.707095739048147098e-03
1.185929648241205925e+01 8.510041457170240339e-03
1.198492462311557460e+01 8.319517301306998680e-03
1.211055276381909351e+01 8.135241641114808464e-03
1.223618090452261242e+01 7.956947664953219895e-03
1.236180904522612778e+01 7.784382466735428364e-03
1.248743718592964669e+01 7.617306196788535023e-03
1.261306532663316204e+01 7.455491271792429563e-03
1.273869346733668095e+01 7.298721639187925013e-03
1.286432160804019986e+01 7.146792091867509161e-03
1.298994974874371522e+01 6.999507629311440063e-03
1.311557788944723413e+01 6.856682861653900368e-03
1.324120603015075304e+01 6.718141453456158430e-03
1.336683417085426839e+01 6.583715604229730886e-03
1.349246231155778730e+01 6.453245562994769542e-03
1.361809045226130621e+01 6.326579174379527021e-03
1.374371859296482157e+01 6.203571453967948908e-03
1.386934673366834048e+01 6.084084190785932211e-03
1.399497487437185583e+01 5.967985574984475267e-03
1.412060301507537474e+01 5.855149848930888724e-03
1.424623115577889365e+01 5.745456980059388159e-03
1.437185929648240901e+01 5.638792353960224955e-03
1.449748743718592792e+01 5.535046486303924276e-03
1.462311557788944327e+01 5.434114752304498516e-03
1.474874371859296218e+01 5.335897132523884263e-03
1.487437185929648109e+01 5.240297973910276741e-03
1.500000000000000000e+01 5.147225765045738630e-03
