# Supplementary material for: Controlling light emission from semiconductor nanoplatelets using surface chemistry
Source: Nat Commun. 2024 Sep 4;15:7737. doi: 10.1038/s41467-024-51842-4 (PMC11374790; doi:10.1038/s41467-024-51842-4)
Supplement: Supplementary file 5 — Source Data [file 41467_2024_51842_MOESM5_ESM.zip › Fig_2b.txt]

# Absprtion lineshape, 2 monolayers
-1.000000000000000000e+01 4.185031534696381355e-05
-9.874371859296482867e+00 4.726945647931676630e-05
-9.748743718592965735e+00 5.339931975771743019e-05
-9.623115577889446826e+00 6.032146552504788641e-05
-9.497487437185929693e+00 6.814956744315463970e-05
-9.371859296482412560e+00 7.699186243536049461e-05
-9.246231155778893651e+00 8.699706843974340910e-05
-9.120603015075376518e+00 9.829911579011927530e-05
-8.994974874371859386e+00 1.110826881179897719e-04
-8.869346733668342253e+00 1.255381450581512985e-04
-8.743718592964825120e+00 1.418747250613061649e-04
-8.618090452261306211e+00 1.603652830382549838e-04
-8.492462311557789079e+00 1.812575509025279852e-04
-8.366834170854271946e+00 2.049065377846494740e-04
-8.241206030150753037e+00 2.316482351746450459e-04
-8.115577889447235904e+00 2.618963176376215151e-04
-7.989949748743718771e+00 2.961389624482313986e-04
-7.864321608040201639e+00 3.348486520866714470e-04
-7.738693467336683618e+00 3.786950163844492092e-04
-7.613065326633165597e+00 4.282797658992722775e-04
-7.487437185929648464e+00 4.844272772532934052e-04
-7.361809045226131332e+00 5.479431919132108633e-04
-7.236180904522613311e+00 6.199173303210183620e-04
-7.110552763819095290e+00 7.013539522718780428e-04
-6.984924623115578157e+00 7.935971299341054112e-04
-6.859296482412061025e+00 8.980905534574198023e-04
-6.733668341708543004e+00 1.016365092841022390e-03
-6.608040201005024983e+00 1.150473873347937969e-03
-6.482412060301507850e+00 1.302279281046982715e-03
-6.356783919597990717e+00 1.474413588186018927e-03
-6.231155778894472697e+00 1.669461025943794977e-03
-6.105527638190954676e+00 1.890481052655539496e-03
-5.979899497487437543e+00 2.141228891350978932e-03
-5.854271356783920410e+00 2.425274731762405277e-03
-5.728643216080402389e+00 2.747700155402946209e-03
-5.603015075376884369e+00 3.113208100295617852e-03
-5.477386934673367236e+00 3.527945857985949427e-03
-5.351758793969850103e+00 3.998731198180970059e-03
-5.226130653266332082e+00 4.532677888165994456e-03
-5.100502512562814061e+00 5.138994553326964136e-03
-4.974874371859296929e+00 5.827444048634936556e-03
-4.849246231155779796e+00 6.609673638870104326e-03
-4.723618090452261775e+00 7.497547239249491985e-03
-4.597989949748743754e+00 8.507428985014843167e-03
-4.472361809045226622e+00 9.654297930188966703e-03
-4.346733668341709489e+00 1.095890928214627094e-02
-4.221105527638191468e+00 1.244257721716909848e-02
-4.095477386934673447e+00 1.412961708728673223e-02
-3.969849246231156314e+00 1.605100866071149796e-02
-3.844221105527639182e+00 1.823616333452114310e-02
-3.718592964824121161e+00 2.072669228088498336e-02
-3.592964824120603140e+00 2.356266915887757565e-02
-3.467336683417086007e+00 2.679469048023537178e-02
-3.341708542713568875e+00 3.048158603573790024e-02
-3.216080402010050854e+00 3.468358127429999743e-02
-3.090452261306532833e+00 3.948086592246129872e-02
-2.964824120603015700e+00 4.495725205383405837e-02
-2.839195979899498568e+00 5.121670389490957237e-02
-2.713567839195980547e+00 5.836463717289621517e-02
-2.587939698492462526e+00 6.654699528183216639e-02
-2.462311557788945393e+00 7.590309593086813633e-02
-2.336683417085428260e+00 8.662025285666717644e-02
-2.211055276381910240e+00 9.890129089874542812e-02
-2.085427135678392219e+00 1.129732998355978124e-01
-1.959798994974875086e+00 1.291325060452384044e-01
-1.834170854271357953e+00 1.476668214944551472e-01
-1.708542713567840821e+00 1.689745546263973497e-01
-1.582914572864321912e+00 1.934583350399883273e-01
-1.457286432160804779e+00 2.216054656031729297e-01
-1.331658291457287646e+00 2.539951218473812111e-01
-1.206030150753768737e+00 2.911939523104759564e-01
-1.080402010050251604e+00 3.339261743057102549e-01
-9.547738693467344717e-01 3.828397599889609704e-01
-8.291457286432173390e-01 4.385804359531798036e-01
-7.035175879397002063e-01 5.013184437145686845e-01
-5.778894472361812973e-01 5.705620257371754045e-01
-4.522613065326641646e-01 6.435736569856216338e-01
-3.266331658291470319e-01 7.190779418812230928e-01
-2.010050251256281229e-01 7.954403447984584874e-01
-7.537688442211099016e-02 8.703948642975687378e-01
5.025125628140614253e-02 9.414378365151594430e-01
1.758793969849232752e-01 1.006010162455114543e+00
3.015075376884404079e-01 1.061714710988285848e+00
4.271356783919593170e-01 1.106539121517337243e+00
5.527638190954764497e-01 1.139047372031168681e+00
6.783919597989935824e-01 1.158505496600383378e+00
8.040201005025124914e-01 1.164918947458647658e+00
9.296482412060296241e-01 1.158978249104458680e+00
1.055276381909546757e+00 1.141929384572351713e+00
1.180904522613063889e+00 1.115399111199182336e+00
1.306532663316581022e+00 1.081209413343392933e+00
1.432160804020099931e+00 1.041210129737958123e+00
1.557788944723617064e+00 9.971481667862488463e-01
1.683417085427134197e+00 9.505801377089093673e-01
1.809045226130653106e+00 9.028260674111715511e-01
1.934673366834170238e+00 8.549563483617815818e-01
2.060301507537687371e+00 8.078021906077657022e-01
2.185929648241204504e+00 7.619803245642706724e-01
2.311557788944721636e+00 7.179245091343495755e-01
2.437185929648240545e+00 6.759185536074788780e-01
2.562814070351757678e+00 6.361275306408767927e-01
2.688442211055274811e+00 5.986254007167944868e-01
2.814070351758793720e+00 5.634183480479657558e-01
2.939698492462310853e+00 5.304638080070812611e-01
3.065326633165827985e+00 4.996855450336684101e-01
3.190954773869345118e+00 4.709853130986443315e-01
3.316582914572862251e+00 4.442516754389451150e-01
3.442211055276381160e+00 4.193665323467507533e-01
3.567839195979898292e+00 3.962098425399565582e-01
3.693467336683415425e+00 3.746629480074258334e-01
3.819095477386934334e+00 3.546108372164007427e-01
3.944723618090451467e+00 3.359436137275579326e-01
4.070351758793968600e+00 3.185573791900615515e-01
4.195979899497485732e+00 3.023546917641050658e-01
4.321608040201002865e+00 2.872447224824845602e-01
4.447236180904521774e+00 2.731432016699129606e-01
4.572864321608038907e+00 2.599722239248953848e-01
4.698492462311556039e+00 2.476599620419491221e-01
4.824120603015074948e+00 2.361403264767235055e-01
4.949748743718592081e+00 2.253525965806757736e-01
5.075376884422109214e+00 2.152410420801482427e-01
5.201005025125626346e+00 2.057545475294390025e-01
5.326633165829143479e+00 1.968462482444926498e-01
5.452261306532662388e+00 1.884731831479886377e-01
5.577889447236179521e+00 1.805959677398505936e-01
5.703517587939696654e+00 1.731784888300847425e-01
5.829145728643215563e+00 1.661876215671908852e-01
5.954773869346732695e+00 1.595929685399622433e-01
6.080402010050249828e+00 1.533666202294159120e-01
6.206030150753768737e+00 1.474829357707703736e-01
6.331658291457284093e+00 1.419183428006883241e-01
6.457286432160803002e+00 1.366511550738525871e-01
6.582914572864318359e+00 1.316614065069414419e-01
6.708542713567837268e+00 1.269307003263627776e-01
6.834170854271356177e+00 1.224420720435977356e-01
6.959798994974871533e+00 1.181798650477019902e-01
7.085427135678390442e+00 1.141296176806496504e-01
7.211055276381909351e+00 1.102779607422318814e-01
7.336683417085424708e+00 1.066125244533385613e-01
7.462311557788943617e+00 1.031218539870677187e-01
7.587939698492462526e+00 9.979533275453743302e-02
7.713567839195977882e+00 9.662311270547564723e-02
7.839195979899496791e+00 9.359605097206478985e-02
7.964824120603012148e+00 9.070565224785993863e-02
8.090452261306531057e+00 8.794401635184585786e-02
8.216080402010049966e+00 8.530379048098526984e-02
8.341708542713565322e+00 8.277812570313039520e-02
8.467336683417084231e+00 8.036063728622114266e-02
8.592964824120599587e+00 7.804536849956546229e-02
8.718592964824118496e+00 7.582675755901578662e-02
8.844221105527637405e+00 7.369960742034294132e-02
8.969849246231152762e+00 7.165905815436485193e-02
9.095477386934671671e+00 6.970056166371713102e-02
9.221105527638190580e+00 6.781985852482641519e-02
9.346733668341705936e+00 6.601295675992255307e-02
9.472361809045224845e+00 6.427611236304327236e-02
9.597989949748743754e+00 6.260581142115784203e-02
9.723618090452259111e+00 6.099875368696074107e-02
9.849246231155778020e+00 5.945183747374607058e-02
9.974874371859293376e+00 5.796214575522608270e-02
1.010050251256281229e+01 5.652693336434651272e-02
1.022613065326633119e+01 5.514361519521705779e-02
1.035175879396984655e+01 5.380975532132174083e-02
1.047738693467336546e+01 5.252305695131978536e-02
1.060301507537688082e+01 5.128135315107789499e-02
1.072864321608039972e+01 5.008259826717707114e-02
1.085427135678391863e+01 4.892485999309006961e-02
1.097989949748743399e+01 4.780631202458977130e-02
1.110552763819095290e+01 4.672522725579193043e-02
1.123115577889447181e+01 4.567997147160726690e-02
1.135678391959798716e+01 4.466899749632641942e-02
1.148241206030150607e+01 4.369083976163214839e-02
1.160804020100502498e+01 4.274410926056339266e-02
1.173366834170854034e+01 4.182748885687825185e-02
1.185929648241205925e+01 4.093972892191255486e-02
1.198492462311557460e+01 4.007964327343077615e-02
1.211055276381909351e+01 3.924610539314338231e-02
1.223618090452261242e+01 3.843804490154240777e-02
1.236180904522612778e+01 3.765444427050118614e-02
1.248743718592964669e+01 3.689433575571722523e-02
1.261306532663316204e+01 3.615679853256129062e-02
1.273869346733668095e+01 3.544095602024667502e-02
1.286432160804019986e+01 3.474597338046456207e-02
1.298994974874371522e+01 3.407105517775126796e-02
1.311557788944723413e+01 3.341544318987846318e-02
1.324120603015075304e+01 3.277841435748977267e-02
1.336683417085426839e+01 3.215927886306073347e-02
1.349246231155778730e+01 3.155737833003888215e-02
1.361809045226130621e+01 3.097208413373289670e-02
1.374371859296482157e+01 3.040279581617314278e-02
1.386934673366834048e+01 2.984893959776233410e-02
1.399497487437185583e+01 2.930996697908357790e-02
1.412060301507537474e+01 2.878535342673429337e-02
1.424623115577889365e+01 2.827459713751536222e-02
1.437185929648240901e+01 2.777721787572804205e-02
1.449748743718592792e+01 2.729275587871878364e-02
1.462311557788944327e+01 2.682077082617048691e-02
1.474874371859296218e+01 2.636084086896569104e-02
1.487437185929648109e+01 2.591256171375093398e-02
1.500000000000000000e+01 2.547554575960879475e-02

# Absprtion lineshape, 3 monolayers
-1.000000000000000000e+01 3.835155324086285671e-05
-9.874371859296482867e+00 4.327972326299999090e-05
-9.748743718592965735e+00 4.885012152061219835e-05
-9.623115577889446826e+00 5.512429960557154249e-05
-9.497487437185929693e+00 6.222810868865493339e-05
-9.371859296482412560e+00 7.022850353785451208e-05
-9.246231155778893651e+00 7.927472694347626728e-05
-9.120603015075376518e+00 8.948490090834634978e-05
-8.994974874371859386e+00 1.010306852389453793e-04
-8.869346733668342253e+00 1.140380630974479562e-04
-8.743718592964825120e+00 1.287475689186700603e-04
-8.618090452261306211e+00 1.453538003758905663e-04
-8.492462311557789079e+00 1.641349159919507441e-04
-8.366834170854271946e+00 1.852987935952950564e-04
-8.241206030150753037e+00 2.092323308775807919e-04
-8.115577889447235904e+00 2.362733950047143548e-04
-7.989949748743718771e+00 2.667691954901776278e-04
-7.864321608040201639e+00 3.013078812919340764e-04
-7.738693467336683618e+00 3.402748123758602685e-04
-7.613065326633165597e+00 3.843278879080194157e-04
-7.487437185929648464e+00 4.340129311065635460e-04
-7.361809045226131332e+00 4.902996489850722011e-04
-7.236180904522613311e+00 5.538137653672667478e-04
-7.110552763819095290e+00 6.256373196849441664e-04
-6.984924623115578157e+00 7.066592281168979821e-04
-6.859296482412061025e+00 7.984791170243732070e-04
-6.733668341708543004e+00 9.019597348650275825e-04
-6.608040201005024983e+00 1.019198305675774645e-03
-6.482412060301507850e+00 1.151537210635637191e-03
-6.356783919597990717e+00 1.301437524847970763e-03
-6.231155778894472697e+00 1.470416796128804805e-03
-6.105527638190954676e+00 1.661901327676174739e-03
-5.979899497487437543e+00 1.878109657191937140e-03
-5.854271356783920410e+00 2.123062723696263719e-03
-5.728643216080402389e+00 2.399261997242665371e-03
-5.603015075376884369e+00 2.712304445548359942e-03
-5.477386934673367236e+00 3.065864848262584916e-03
-5.351758793969850103e+00 3.466511062360099534e-03
-5.226130653266332082e+00 3.918386063000539946e-03
-5.100502512562814061e+00 4.430547758093759600e-03
-4.974874371859296929e+00 5.009389255092362540e-03
-4.849246231155779796e+00 5.663717072935315310e-03
-4.723618090452261775e+00 6.405210408629289850e-03
-4.597989949748743754e+00 7.243654181728980367e-03
-4.472361809045226622e+00 8.191788469266369013e-03
-4.346733668341709489e+00 9.263583566643996195e-03
-4.221105527638191468e+00 1.047837446829607069e-02
-4.095477386934673447e+00 1.185204211741502749e-02
-3.969849246231156314e+00 1.340556018884815799e-02
-3.844221105527639182e+00 1.516156156657987378e-02
-3.718592964824121161e+00 1.715242645779260430e-02
-3.592964824120603140e+00 1.939824042986665678e-02
-3.467336683417086007e+00 2.194580025330947898e-02
-3.341708542713568875e+00 2.482164774190668069e-02
-3.216080402010050854e+00 2.808033772769817638e-02
-3.090452261306532833e+00 3.175411578601043672e-02
-2.964824120603015700e+00 3.591850003418697174e-02
-2.839195979899498568e+00 4.061552488591606974e-02
-2.713567839195980547e+00 4.593192700751908691e-02
-2.587939698492462526e+00 5.191721787198345234e-02
-2.462311557788945393e+00 5.868885765335401378e-02
-2.336683417085428260e+00 6.630978632610154411e-02
-2.211055276381910240e+00 7.489835917273969523e-02
-2.085427135678392219e+00 8.456738716626066577e-02
-1.959798994974875086e+00 9.543635635046601728e-02
-1.834170854271357953e+00 1.076047107305610345e-01
-1.708542713567840821e+00 1.212207286024231806e-01
-1.582914572864321912e+00 1.364130226183916383e-01
-1.457286432160804779e+00 1.532900766817356097e-01
-1.331658291457287646e+00 1.718963536478370635e-01
-1.206030150753768737e+00 1.922876096200354656e-01
-1.080402010050251604e+00 2.144033414852525021e-01
-9.547738693467344717e-01 2.379973976347767306e-01
-8.291457286432173390e-01 2.625076658487746628e-01
-7.035175879397002063e-01 2.881823182836378283e-01
-5.778894472361812973e-01 3.161132592289320198e-01
-4.522613065326641646e-01 3.464043320168419537e-01
-3.266331658291470319e-01 3.791374398762221154e-01
-2.010050251256281229e-01 4.143593013483499732e-01
-7.537688442211099016e-02 4.520676845942919742e-01
5.025125628140614253e-02 4.921949342024244389e-01
1.758793969849232752e-01 5.345890534843713571e-01
3.015075376884404079e-01 5.789931245105629509e-01
4.271356783919593170e-01 6.250245752145491274e-01
5.527638190954764497e-01 6.721567134231172247e-01
6.783919597989935824e-01 7.197059358091086878e-01
8.040201005025124914e-01 7.668288639403936235e-01
9.296482412060296241e-01 8.125340114722313656e-01
1.055276381909546757e+00 8.557120157666138205e-01
1.180904522613063889e+00 8.951865920793302678e-01
1.306532663316581022e+00 9.297850709722301765e-01
1.432160804020099931e+00 9.584230388085583918e-01
1.557788944723617064e+00 9.801932039229992455e-01
1.683417085427134197e+00 9.944455824934256283e-01
1.809045226130653106e+00 1.000845800157231569e+00
1.934673366834170238e+00 9.994013719007066587e-01
2.060301507537687371e+00 9.904516968678126476e-01
2.185929648241204504e+00 9.746245197221307111e-01
2.311557788944721636e+00 9.527676530782147601e-01
2.437185929648240545e+00 9.258681667761096135e-01
2.562814070351757678e+00 8.949714524011683769e-01
2.688442211055274811e+00 8.611101224752651939e-01
2.814070351758793720e+00 8.252488434609448475e-01
2.939698492462310853e+00 7.882472377923644968e-01
3.065326633165827985e+00 7.508398454986563442e-01
3.190954773869345118e+00 7.136301976903592914e-01
3.316582914572862251e+00 6.770952673027254010e-01
3.442211055276381160e+00 6.415966288023714492e-01
3.567839195979898292e+00 6.073952209044116701e-01
3.693467336683415425e+00 5.746673631842259544e-01
3.819095477386934334e+00 5.435204262454910173e-01
3.944723618090451467e+00 5.140071883396946095e-01
4.070351758793968600e+00 4.861383917068366478e-01
4.195979899497485732e+00 4.598933443893524209e-01
4.321608040201002865e+00 4.352286228757569764e-01
4.447236180904521774e+00 4.120850482584272889e-01
4.572864321608038907e+00 3.903931620312722783e-01
4.698492462311556039e+00 3.700774401633605271e-01
4.824120603015074948e+00 3.510594726157150736e-01
4.949748743718592081e+00 3.332603116751532979e-01
5.075376884422109214e+00 3.166021638633174651e-01
5.201005025125626346e+00 3.010095712351873454e-01
5.326633165829143479e+00 2.864102010566063061e-01
5.452261306532662388e+00 2.727353392752458472e-01
5.577889447236179521e+00 2.599201632065102352e-01
5.703517587939696654e+00 2.479038523288864537e-01
5.829145728643215563e+00 2.366295826810500547e-01
5.954773869346732695e+00 2.260444396460167538e-01
6.080402010050249828e+00 2.160992754561432139e-01
6.206030150753768737e+00 2.067485311481978005e-01
6.331658291457284093e+00 1.979500375809111756e-01
6.457286432160803002e+00 1.896648061940126306e-01
6.582914572864318359e+00 1.818568171861790483e-01
6.708542713567837268e+00 1.744928105153882580e-01
6.834170854271356177e+00 1.675420834155149641e-01
6.959798994974871533e+00 1.609762968481980028e-01
7.085427135678390442e+00 1.547692923674862109e-01
7.211055276381909351e+00 1.488969201872946679e-01
7.336683417085424708e+00 1.433368787468532191e-01
7.462311557788943617e+00 1.380685657197323613e-01
7.587939698492462526e+00 1.330729401712782978e-01
7.713567839195977882e+00 1.283323954095307307e-01
7.839195979899496791e+00 1.238306419747254861e-01
7.964824120603012148e+00 1.195526001561839219e-01
8.090452261306531057e+00 1.154843014005813295e-01
8.216080402010049966e+00 1.116127979731248859e-01
8.341708542713565322e+00 1.079260802461756985e-01
8.467336683417084231e+00 1.044130010132410108e-01
8.592964824120599587e+00 1.010632062562631106e-01
8.718592964824118496e+00 9.786707182798064231e-02
8.844221105527637405e+00 9.481564554686754132e-02
8.969849246231152762e+00 9.190059423831183072e-02
9.095477386934671671e+00 8.911415529132990510e-02
9.221105527638190580e+00 8.644909233452577335e-02
9.346733668341705936e+00 8.389865466778034797e-02
9.472361809045224845e+00 8.145654011703711006e-02
9.597989949748743754e+00 7.911686100839458724e-02
9.723618090452259111e+00 7.687411298448830477e-02
9.849246231155778020e+00 7.472314641086370834e-02
9.974874371859293376e+00 7.265914014276680932e-02
1.010050251256281229e+01 7.067757744360057826e-02
1.022613065326633119e+01 6.877422386532947018e-02
1.035175879396984655e+01 6.694510691846210226e-02
1.047738693467336546e+01 6.518649737504088326e-02
1.060301507537688082e+01 6.349489206242474315e-02
1.072864321608039972e+01 6.186699801868601745e-02
1.085427135678391863e+01 6.029971789227541595e-02
1.097989949748743399e+01 5.879013647932718883e-02
1.110552763819095290e+01 5.733550830169925616e-02
1.123115577889447181e+01 5.593324613764662917e-02
1.135678391959798716e+01 5.458091042500050338e-02
1.148241206030150607e+01 5.327619946395053402e-02
1.160804020100502498e+01 5.201694035307002223e-02
1.173366834170854034e+01 5.080108059815052063e-02
1.185929648241205925e+01 4.962668033878197410e-02
1.198492462311557460e+01 4.849190514248252065e-02
1.211055276381909351e+01 4.739501932059143191e-02
1.223618090452261242e+01 4.633437972414089501e-02
1.236180904522612778e+01 4.530842998155087259e-02
1.248743718592964669e+01 4.431569514328446285e-02
1.261306532663316204e+01 4.335477670159238600e-02
1.273869346733668095e+01 4.242434795619086374e-02
1.286432160804019986e+01 4.152314969918675241e-02
1.298994974874371522e+01 4.064998619480765518e-02
1.311557788944723413e+01 3.980372143153790981e-02
1.324120603015075304e+01 3.898327562611994535e-02
1.336683417085426839e+01 3.818762196057367414e-02
1.349246231155778730e+01 3.741578353492907433e-02
1.361809045226130621e+01 3.666683051977569913e-02
1.374371859296482157e+01 3.593987749401359594e-02
1.386934673366834048e+01 3.523408095436431076e-02
1.399497487437185583e+01 3.454863698426970109e-02
1.412060301507537474e+01 3.388277907078423440e-02
1.424623115577889365e+01 3.323577605896160803e-02
1.437185929648240901e+01 3.260693023405443480e-02
1.449748743718592792e+01 3.199557552259497256e-02
1.462311557788944327e+01 3.140107580411226340e-02
1.474874371859296218e+01 3.082282332586877907e-02
1.487437185929648109e+01 3.026023721357856341e-02
1.500000000000000000e+01 2.971276207159660038e-02

# Absprtion lineshape, 4 monolayers
-1.000000000000000000e+01 3.459265841595970996e-05
-9.874371859296482867e+00 3.900007678990769058e-05
-9.748743718592965735e+00 4.396971713992754575e-05
-9.623115577889446826e+00 4.957325888303725528e-05
-9.497487437185929693e+00 5.589172726604315478e-05
-9.371859296482412560e+00 6.301630122017512644e-05
-9.246231155778893651e+00 7.105000433452466127e-05
-9.120603015075376518e+00 8.010894795884184849e-05
-8.994974874371859386e+00 9.032405439876507204e-05
-8.869346733668342253e+00 1.018429669853908673e-04
-8.743718592964825120e+00 1.148322613158908020e-04
-8.618090452261306211e+00 1.294797021860204277e-04
-8.492462311557789079e+00 1.459971571239887381e-04
-8.366834170854271946e+00 1.646234423204252675e-04
-8.241206030150753037e+00 1.856282069686208361e-04
-8.115577889447235904e+00 2.093146759306955249e-04
-7.989949748743718771e+00 2.360257064547686848e-04
-7.864321608040201639e+00 2.661474301562978951e-04
-7.738693467336683618e+00 3.001154710006476048e-04
-7.613065326633165597e+00 3.384210143626745063e-04
-7.487437185929648464e+00 3.816177170605522680e-04
-7.361809045226131332e+00 4.303298863073176509e-04
-7.236180904522613311e+00 4.852615328666931680e-04
-7.110552763819095290e+00 5.472062620905002953e-04
-6.984924623115578157e+00 6.170585672079653564e-04
-6.859296482412061025e+00 6.958266672081357207e-04
-6.733668341708543004e+00 7.846473068913002117e-04
-6.608040201005024983e+00 8.848015601293227539e-04
-6.482412060301507850e+00 9.977328300050129425e-04
-6.356783919597990717e+00 1.125067332125486612e-03
-6.231155778894472697e+00 1.268638009047245475e-03
-6.105527638190954676e+00 1.430509038565039564e-03
-5.979899497487437543e+00 1.613005983924172644e-03
-5.854271356783920410e+00 1.818740412572250132e-03
-5.728643216080402389e+00 2.050672618665302926e-03
-5.603015075376884369e+00 2.312114681371429427e-03
-5.477386934673367236e+00 2.606801902353262160e-03
-5.351758793969850103e+00 2.938935149296938252e-03
-5.226130653266332082e+00 3.313240805904386042e-03
-5.100502512562814061e+00 3.735033117398107311e-03
-4.974874371859296929e+00 4.210283425337398543e-03
-4.849246231155779796e+00 4.745699461145076042e-03
-4.723618090452261775e+00 5.348816358726193008e-03
-4.597989949748743754e+00 6.028090077368944422e-03
-4.472361809045226622e+00 6.793002157622002497e-03
-4.346733668341709489e+00 7.654184522383374045e-03
-4.221105527638191468e+00 8.623483085333725692e-03
-4.095477386934673447e+00 9.714500657317010762e-03
-3.969849246231156314e+00 1.094154212056908451e-02
-3.844221105527639182e+00 1.232810023993454428e-02
-3.718592964824121161e+00 1.387983830514027093e-02
-3.592964824120603140e+00 1.562460085505802503e-02
-3.467336683417086007e+00 1.758427716551932279e-02
-3.341708542713568875e+00 1.978444401602675110e-02
-3.216080402010050854e+00 2.225313979828409672e-02
-3.090452261306532833e+00 2.502126768083196701e-02
-2.964824120603015700e+00 2.812273667553583101e-02
-2.839195979899498568e+00 3.159458987306318356e-02
-2.713567839195980547e+00 3.547704725628163941e-02
-2.587939698492462526e+00 3.981346694914632972e-02
-2.462311557788945393e+00 4.465012784728486506e-02
-2.336683417085428260e+00 5.003585810527231420e-02
-2.211055276381910240e+00 5.602127274865367768e-02
-2.085427135678392219e+00 6.265764068956856947e-02
-1.959798994974875086e+00 6.999507512108102403e-02
-1.834170854271357953e+00 7.807988808539781389e-02
-1.708542713567840821e+00 8.695058758657626952e-02
-1.582914572864321912e+00 9.663207189061143176e-02
-1.457286432160804779e+00 1.071272335331796416e-01
-1.331658291457287646e+00 1.184045603544665454e-01
-1.206030150753768737e+00 1.303796476316232134e-01
-1.080402010050251604e+00 1.428878245650015977e-01
-9.547738693467344717e-01 1.557244627849039276e-01
-8.291457286432173390e-01 1.694336435272059960e-01
-7.035175879397002063e-01 1.842481670430635987e-01
-5.778894472361812973e-01 2.002380515774162539e-01
-4.522613065326641646e-01 2.174751570664321954e-01
-3.266331658291470319e-01 2.360324788140152619e-01
-2.010050251256281229e-01 2.559830770029812852e-01
-7.537688442211099016e-02 2.773985265646800591e-01
5.025125628140614253e-02 3.003467526363091111e-01
1.758793969849232752e-01 3.248890994171844127e-01
3.015075376884404079e-01 3.510764678620711954e-01
4.271356783919593170e-01 3.789443552843053675e-01
5.527638190954764497e-01 4.085066448953120211e-01
6.783919597989935824e-01 4.397480356726021777e-01
8.040201005025124914e-01 4.726150856340283202e-01
9.296482412060296241e-01 5.070059795144582493e-01
1.055276381909546757e+00 5.427593396070953258e-01
1.180904522613063889e+00 5.796426859161447620e-01
1.306532663316581022e+00 6.173415162897105679e-01
1.432160804020099931e+00 6.554503939355571518e-01
1.557788944723617064e+00 6.934678399475389110e-01
1.683417085427134197e+00 7.307971313535579494e-01
1.809045226130653106e+00 7.667551597240510608e-01
1.934673366834170238e+00 8.005911516183789045e-01
2.060301507537687371e+00 8.315161585711656755e-01
2.185929648241204504e+00 8.587427583468628667e-01
2.311557788944721636e+00 8.815325107419129669e-01
2.437185929648240545e+00 8.992467306936028359e-01
2.562814070351757678e+00 9.113945980885893583e-01
2.688442211055274811e+00 9.176720632333769112e-01
2.814070351758793720e+00 9.179857908920167064e-01
2.939698492462310853e+00 9.124585013881194584e-01
3.065326633165827985e+00 9.014150670740210813e-01
3.190954773869345118e+00 8.853518506856815629e-01
3.316582914572862251e+00 8.648942348081264386e-01
3.442211055276381160e+00 8.407485426110894444e-01
3.567839195979898292e+00 8.136544552806226349e-01
3.693467336683415425e+00 7.843428510968133427e-01
3.819095477386934334e+00 7.535022161439078880e-01
3.944723618090451467e+00 7.217549236441552774e-01
4.070351758793968600e+00 6.896431336390016487e-01
4.195979899497485732e+00 6.576230192344991732e-01
4.321608040201002865e+00 6.260654971990059492e-01
4.447236180904521774e+00 5.952615343276449478e-01
4.572864321608038907e+00 5.654302767561113496e-01
4.698492462311556039e+00 5.367285722827808137e-01
4.824120603015074948e+00 5.092608216085754425e-01
4.949748743718592081e+00 4.830884366462799839e-01
5.075376884422109214e+00 4.582384688369874337e-01
5.201005025125626346e+00 4.347111873288264650e-01
5.326633165829143479e+00 4.124865396193748701e-01
5.452261306532662388e+00 3.915295263425735972e-01
5.577889447236179521e+00 3.717945797717050471e-01
5.703517587939696654e+00 3.532290640420094330e-01
5.829145728643215563e+00 3.357760238264931307e-01
5.954773869346732695e+00 3.193763047034483549e-01
6.080402010050249828e+00 3.039701581079350401e-01
6.206030150753768737e+00 2.894984302079685601e-01
6.331658291457284093e+00 2.759034196205080725e-01
6.457286432160803002e+00 2.631294749695511359e-01
6.582914572864318359e+00 2.511233906312309583e-01
6.708542713567837268e+00 2.398346479323918701e-01
6.834170854271356177e+00 2.292155396360203434e-01
6.959798994974871533e+00 2.192212076781931418e-01
7.085427135678390442e+00 2.098096176613934438e-01
7.211055276381909351e+00 2.009414883731428236e-01
7.336683417085424708e+00 1.925801903994825703e-01
7.462311557788943617e+00 1.846916245647644284e-01
7.587939698492462526e+00 1.772440882965520270e-01
7.713567839195977882e+00 1.702081359529113713e-01
7.839195979899496791e+00 1.635564375459904463e-01
7.964824120603012148e+00 1.572636390570379405e-01
8.090452261306531057e+00 1.513062265875678991e-01
8.216080402010049966e+00 1.456623958675821728e-01
8.341708542713565322e+00 1.403119280951495296e-01
8.467336683417084231e+00 1.352360726729158469e-01
8.592964824120599587e+00 1.304174371051089742e-01
8.718592964824118496e+00 1.258398840988032841e-01
8.844221105527637405e+00 1.214884357564024048e-01
8.969849246231152762e+00 1.173491846374389441e-01
9.095477386934671671e+00 1.134092113952236414e-01
9.221105527638190580e+00 1.096565086485175866e-01
9.346733668341705936e+00 1.060799107232610755e-01
9.472361809045224845e+00 1.026690288890886038e-01
9.597989949748743754e+00 9.941419171576283687e-02
9.723618090452259111e+00 9.630639018262250606e-02
9.849246231155778020e+00 9.333722718728912349e-02
9.974874371859293376e+00 9.049887111640943227e-02
1.010050251256281229e+01 8.778401315978716368e-02
1.022613065326633119e+01 8.518582806890073744e-02
1.035175879396984655e+01 8.269793808077265107e-02
1.047738693467336546e+01 8.031437974795556378e-02
1.060301507537688082e+01 7.802957343465502515e-02
1.072864321608039972e+01 7.583829525747885769e-02
1.085427135678391863e+01 7.373565126684325510e-02
1.097989949748743399e+01 7.171705368156819360e-02
1.110552763819095290e+01 6.977819900463771985e-02
1.123115577889447181e+01 6.791504786246434222e-02
1.135678391959798716e+01 6.612380642330274727e-02
1.148241206030150607e+01 6.440090926274581740e-02
1.160804020100502498e+01 6.274300355554668363e-02
1.173366834170854034e+01 6.114693448339819648e-02
1.185929648241205925e+01 5.960973175782772332e-02
1.198492462311557460e+01 5.812859716608336641e-02
1.211055276381909351e+01 5.670089305585811895e-02
1.223618090452261242e+01 5.532413168198015152e-02
1.236180904522612778e+01 5.399596534484082944e-02
1.248743718592964669e+01 5.271417725639258867e-02
1.261306532663316204e+01 5.147667307507420437e-02
1.273869346733668095e+01 5.028147305605510514e-02
1.286432160804019986e+01 4.912670476777992318e-02
1.298994974874371522e+01 4.801059632997323884e-02
1.311557788944723413e+01 4.693147013207417395e-02
1.324120603015075304e+01 4.588773699453961574e-02
1.336683417085426839e+01 4.487789073861691430e-02
1.349246231155778730e+01 4.390050313306855662e-02
1.361809045226130621e+01 4.295421918895864222e-02
1.374371859296482157e+01 4.203775277600535487e-02
1.386934673366834048e+01 4.114988253618869635e-02
1.399497487437185583e+01 4.028944807229680597e-02
1.412060301507537474e+01 3.945534639091189538e-02
1.424623115577889365e+01 3.864652858099967836e-02
1.437185929648240901e+01 3.786199671078258056e-02
1.449748743718592792e+01 3.710080092696421694e-02
1.462311557788944327e+01 3.636203674164047162e-02
1.474874371859296218e+01 3.564484249339184424e-02
1.487437185929648109e+01 3.494839697011337815e-02
1.500000000000000000e+01 3.427191718210989557e-02

# Absprtion lineshape, 5 monolayers
-1.000000000000000000e+01 3.265515651897864360e-05
-9.874371859296482867e+00 3.679157269719337316e-05
-9.748743718592965735e+00 4.146609201251895459e-05
-9.623115577889446826e+00 4.670441471014199217e-05
-9.497487437185929693e+00 5.264778906869083911e-05
-9.371859296482412560e+00 5.931470246239463058e-05
-9.246231155778893651e+00 6.685440896423612707e-05
-9.120603015075376518e+00 7.530018573239373968e-05
-8.994974874371859386e+00 8.488235063895860127e-05
-8.869346733668342253e+00 9.561329960487384969e-05
-8.743718592964825120e+00 1.077503281374345183e-04
-8.618090452261306211e+00 1.214059693034046517e-04
-8.492462311557789079e+00 1.368495570532956120e-04
-8.366834170854271946e+00 1.541471515588555940e-04
-8.241206030150753037e+00 1.737124433191717570e-04
-8.115577889447235904e+00 1.957221552655268428e-04
-7.989949748743718771e+00 2.206136835778789093e-04
-7.864321608040201639e+00 2.484911179075066645e-04
-7.738693467336683618e+00 2.800129633723872366e-04
-7.613065326633165597e+00 3.155085636577189038e-04
-7.487437185929648464e+00 3.553766422779102937e-04
-7.361809045226131332e+00 4.005266591495042997e-04
-7.236180904522613311e+00 4.512713248130418566e-04
-7.110552763819095290e+00 5.084464287681966918e-04
-6.984924623115578157e+00 5.726506612179952478e-04
-6.859296482412061025e+00 6.453448379676626594e-04
-6.733668341708543004e+00 7.270400291024914450e-04
-6.608040201005024983e+00 8.190580411032979610e-04
-6.482412060301507850e+00 9.223787027659023944e-04
-6.356783919597990717e+00 1.039388641405726305e-03
-6.231155778894472697e+00 1.170247942738704286e-03
-6.105527638190954676e+00 1.318538742696712465e-03
-5.979899497487437543e+00 1.484775613605116831e-03
-5.854271356783920410e+00 1.672816747281820121e-03
-5.728643216080402389e+00 1.883017284454323011e-03
-5.603015075376884369e+00 2.121145994873925057e-03
-5.477386934673367236e+00 2.387966647630276277e-03
-5.351758793969850103e+00 2.689634936989657079e-03
-5.226130653266332082e+00 3.026716691523774049e-03
-5.100502512562814061e+00 3.408258167180198452e-03
-4.974874371859296929e+00 3.835524876760623616e-03
-4.849246231155779796e+00 4.316447353837380568e-03
-4.723618090452261775e+00 4.857885651889113157e-03
-4.597989949748743754e+00 5.467306766831201738e-03
-4.472361809045226622e+00 6.149485535334166426e-03
-4.346733668341709489e+00 6.916625775474979400e-03
-4.221105527638191468e+00 7.779265965975110282e-03
-4.095477386934673447e+00 8.749142193927849157e-03
-3.969849246231156314e+00 9.833274846175443437e-03
-3.844221105527639182e+00 1.105076948888913078e-02
-3.718592964824121161e+00 1.241745444971434353e-02
-3.592964824120603140e+00 1.395138622394157847e-02
-3.467336683417086007e+00 1.566241084497572641e-02
-3.341708542713568875e+00 1.757941234742808195e-02
-3.216080402010050854e+00 1.972812006573066226e-02
-3.090452261306532833e+00 2.211667797792325058e-02
-2.964824120603015700e+00 2.480096186354142224e-02
-2.839195979899498568e+00 2.778178381126164206e-02
-2.713567839195980547e+00 3.111073454905377220e-02
-2.587939698492462526e+00 3.479324942976495111e-02
-2.462311557788945393e+00 3.890915982385916017e-02
-2.336683417085428260e+00 4.345118420513095076e-02
-2.211055276381910240e+00 4.848604989514530145e-02
-2.085427135678392219e+00 5.400881805610789621e-02
-1.959798994974875086e+00 6.011925271028061707e-02
-1.834170854271357953e+00 6.676426813519986680e-02
-1.708542713567840821e+00 7.403844817733540307e-02
-1.582914572864321912e+00 8.189623047530457389e-02
-1.457286432160804779e+00 9.037763124729189523e-02
-1.331658291457287646e+00 9.934504889940511119e-02
-1.206030150753768737e+00 1.088085866430274912e-01
-1.080402010050251604e+00 1.185416998529882499e-01
-9.547738693467344717e-01 1.285356931072309528e-01
-8.291457286432173390e-01 1.392513476775068537e-01
-7.035175879397002063e-01 1.507803090327394235e-01
-5.778894472361812973e-01 1.631728376055401608e-01
-4.522613065326641646e-01 1.764816542106436570e-01
-3.266331658291470319e-01 1.907619283833460744e-01
-2.010050251256281229e-01 2.060711434627215954e-01
-7.537688442211099016e-02 2.224687864807449733e-01
5.025125628140614253e-02 2.400158000802101177e-01
1.758793969849232752e-01 2.587737217097493825e-01
3.015075376884404079e-01 2.788034224411011786e-01
4.271356783919593170e-01 3.001633445088141006e-01
5.527638190954764497e-01 3.229071242824882448e-01
6.783919597989935824e-01 3.470804779461705847e-01
8.040201005025124914e-01 3.727172240285292482e-01
9.296482412060296241e-01 3.998343250681247740e-01
1.055276381909546757e+00 4.284258570015623824e-01
1.180904522613063889e+00 4.584558682349809677e-01
1.306532663316581022e+00 4.898501813391629156e-01
1.432160804020099931e+00 5.224873298233874142e-01
1.557788944723617064e+00 5.561890192321362614e-01
1.683417085427134197e+00 5.907107580463805130e-01
1.809045226130653106e+00 6.257336088269916941e-01
1.934673366834170238e+00 6.608583323669232623e-01
2.060301507537687371e+00 6.956034782569695540e-01
2.185929648241204504e+00 7.294091247976648429e-01
2.311557788944721636e+00 7.616478772509968076e-01
2.437185929648240545e+00 7.916442838786222902e-01
2.562814070351757678e+00 8.187029531261352799e-01
2.688442211055274811e+00 8.421443752763793089e-01
2.814070351758793720e+00 8.613459288343920939e-01
2.939698492462310853e+00 8.757840937536121029e-01
3.065326633165827985e+00 8.850729017735613491e-01
3.190954773869345118e+00 8.889935041885711486e-01
3.316582914572862251e+00 8.875106284270942725e-01
3.442211055276381160e+00 8.807735349306359263e-01
3.567839195979898292e+00 8.691014809364406846e-01
3.693467336683415425e+00 8.529560680978000020e-01
3.819095477386934334e+00 8.329046306280641909e-01
3.944723618090451467e+00 8.095796495033555917e-01
4.070351758793968600e+00 7.836389985175955530e-01
4.195979899497485732e+00 7.557308560275859399e-01
4.321608040201002865e+00 7.264657217402885614e-01
4.447236180904521774e+00 6.963965397086165909e-01
4.572864321608038907e+00 6.660067281899357816e-01
4.698492462311556039e+00 6.357050956013255982e-01
4.824120603015074948e+00 6.058261944725741310e-01
4.949748743718592081e+00 5.766345642212555855e-01
5.075376884422109214e+00 5.483314359178868003e-01
5.201005025125626346e+00 5.210627163587014943e-01
5.326633165829143479e+00 4.949273542132933135e-01
5.452261306532662388e+00 4.699854644126094105e-01
5.577889447236179521e+00 4.462658195163304309e-01
5.703517587939696654e+00 4.237724980442139078e-01
5.829145728643215563e+00 4.024906106935046135e-01
5.954773869346732695e+00 3.823911130052347063e-01
6.080402010050249828e+00 3.634347665567826402e-01
6.206030150753768737e+00 3.455753391914822559e-01
6.331658291457284093e+00 3.287621459384144074e-01
6.457286432160803002e+00 3.129420322787122566e-01
6.582914572864318359e+00 2.980608948295478955e-01
6.708542713567837268e+00 2.840648245255887883e-01
6.834170854271356177e+00 2.709009460861589447e-01
6.959798994974871533e+00 2.585180162740617349e-01
7.085427135678390442e+00 2.468668329282583396e-01
7.211055276381909351e+00 2.359004973602249200e-01
7.336683417085424708e+00 2.255745645752422757e-01
7.462311557788943617e+00 2.158471089028230483e-01
7.587939698492462526e+00 2.066787269025615326e-01
7.713567839195977882e+00 1.980324947226564103e-01
7.839195979899496791e+00 1.898738932861059880e-01
7.964824120603012148e+00 1.821707116253814818e-01
8.090452261306531057e+00 1.748929362530127207e-01
8.216080402010049966e+00 1.680126325309158897e-01
8.341708542713565322e+00 1.615038224892662577e-01
8.467336683417084231e+00 1.553423623655842967e-01
8.592964824120599587e+00 1.495058222195649045e-01
8.718592964824118496e+00 1.439733692743775662e-01
8.844221105527637405e+00 1.387256560964043595e-01
8.969849246231152762e+00 1.337447143169913089e-01
9.095477386934671671e+00 1.290138542933254584e-01
9.221105527638190580e+00 1.245175708783440305e-01
9.346733668341705936e+00 1.202414553037261524e-01
9.472361809045224845e+00 1.161721130614020436e-01
9.597989949748743754e+00 1.122970875865388768e-01
9.723618090452259111e+00 1.086047894899666161e-01
9.849246231155778020e+00 1.050844310537299847e-01
9.974874371859293376e+00 1.017259656846468685e-01
1.010050251256281229e+01 9.852003201334973148e-02
1.022613065326633119e+01 9.545790232717533963e-02
1.035175879396984655e+01 9.253143503202683473e-02
1.047738693467336546e+01 8.973303084915620897e-02
1.060301507537688082e+01 8.705559246630494019e-02
1.072864321608039972e+01 8.449248737775726104e-02
1.085427135678391863e+01 8.203751366384381960e-02
1.097989949748743399e+01 7.968486847669258022e-02
1.110552763819095290e+01 7.742911901517464390e-02
1.123115577889447181e+01 7.526517578772520811e-02
1.135678391959798716e+01 7.318826797684764573e-02
1.148241206030150607e+01 7.119392073350301609e-02
1.160804020100502498e+01 6.927793424316862347e-02
1.173366834170854034e+01 6.743636441808277537e-02
1.185929648241205925e+01 6.566550508206750458e-02
1.198492462311557460e+01 6.396187152535275089e-02
1.211055276381909351e+01 6.232218531702772568e-02
1.223618090452261242e+01 6.074336027216833273e-02
1.236180904522612778e+01 5.922248947935872254e-02
1.248743718592964669e+01 5.775683330229511997e-02
1.261306532663316204e+01 5.634380827647176432e-02
1.273869346733668095e+01 5.498097682864699215e-02
1.286432160804019986e+01 5.366603775292164841e-02
1.298994974874371522e+01 5.239681738286976198e-02
1.311557788944723413e+01 5.117126140428861908e-02
1.324120603015075304e+01 4.998742725781949586e-02
1.336683417085426839e+01 4.884347708496682844e-02
1.349246231155778730e+01 4.773767117494962658e-02
1.361809045226130621e+01 4.666836187338400943e-02
1.374371859296482157e+01 4.563398791704994378e-02
1.386934673366834048e+01 4.463306916196588953e-02
1.399497487437185583e+01 4.366420167470778241e-02
1.412060301507537474e+01 4.272605315938371451e-02
1.424623115577889365e+01 4.181735869493845292e-02
1.437185929648240901e+01 4.093691675952566139e-02
1.449748743718592792e+01 4.008358552057421365e-02
1.462311557788944327e+01 3.925627937089899711e-02
1.474874371859296218e+01 3.845396569278289323e-02
1.487437185929648109e+01 3.767566183339975117e-02
1.500000000000000000e+01 3.692043227626625596e-02

# Absprtion lineshape, 6 monolayers
-1.000000000000000000e+01 2.682260999335726642e-05
-9.874371859296482867e+00 3.014837762438659450e-05
-9.748743718592965735e+00 3.391876905419490245e-05
-9.623115577889446826e+00 3.815991615699476235e-05
-9.497487437185929693e+00 4.289954800010025088e-05
-9.371859296482412560e+00 4.828939927813054198e-05
-9.246231155778893651e+00 5.427357790653118284e-05
-9.120603015075376518e+00 6.107670427544832647e-05
-8.994974874371859386e+00 6.867396758272140828e-05
-8.869346733668342253e+00 7.721715883773220873e-05
-8.743718592964825120e+00 8.688121958132493522e-05
-8.618090452261306211e+00 9.763004855461059398e-05
-8.492462311557789079e+00 1.098688213225810985e-04
-8.366834170854271946e+00 1.234690803293993753e-04
-8.241206030150753037e+00 1.388559256016384780e-04
-8.115577889447235904e+00 1.561389690923651674e-04
-7.989949748743718771e+00 1.754472312232685754e-04
-7.864321608040201639e+00 1.973842543933914360e-04
-7.738693467336683618e+00 2.217221462702082826e-04
-7.613065326633165597e+00 2.493730358310376804e-04
-7.487437185929648464e+00 2.802164333341840893e-04
-7.361809045226131332e+00 3.148807544810524163e-04
-7.236180904522613311e+00 3.540438875166508951e-04
-7.110552763819095290e+00 3.975676503912721808e-04
-6.984924623115578157e+00 4.470724084166071387e-04
-6.859296482412061025e+00 5.020153790348820099e-04
-6.733668341708543004e+00 5.641209676796690199e-04
-6.608040201005024983e+00 6.337700938414516164e-04
-6.482412060301507850e+00 7.115022423450576830e-04
-6.356783919597990717e+00 7.996788948794697439e-04
-6.231155778894472697e+00 8.973668026065272736e-04
-6.105527638190954676e+00 1.008198686096552265e-03
-5.979899497487437543e+00 1.131589290745744873e-03
-5.854271356783920410e+00 1.270071414704841434e-03
-5.728643216080402389e+00 1.426188609592483371e-03
-5.603015075376884369e+00 1.599381813137280362e-03
-5.477386934673367236e+00 1.795962541022692914e-03
-5.351758793969850103e+00 2.013624933879436772e-03
-5.226130653266332082e+00 2.259150167136987977e-03
-5.100502512562814061e+00 2.533710442596973176e-03
-4.974874371859296929e+00 2.839403035854331549e-03
-4.849246231155779796e+00 3.185106582937403692e-03
-4.723618090452261775e+00 3.566938703669553581e-03
-4.597989949748743754e+00 3.998784898120907524e-03
-4.472361809045226622e+00 4.477732398937334449e-03
-4.346733668341709489e+00 5.013398686236174295e-03
-4.221105527638191468e+00 5.614621627150896514e-03
-4.095477386934673447e+00 6.278801080428689403e-03
-3.969849246231156314e+00 7.029066317215964046e-03
-3.844221105527639182e+00 7.855415680357920316e-03
-3.718592964824121161e+00 8.782588040008107097e-03
-3.592964824120603140e+00 9.812829576104992180e-03
-3.467336683417086007e+00 1.095265638382171558e-02
-3.341708542713568875e+00 1.223083894696982976e-02
-3.216080402010050854e+00 1.364390201768865205e-02
-3.090452261306532833e+00 1.520975758501347426e-02
-2.964824120603015700e+00 1.693436059259170040e-02
-2.839195979899498568e+00 1.886038474016888886e-02
-2.713567839195980547e+00 2.095935905326323095e-02
-2.587939698492462526e+00 2.329842679311213902e-02
-2.462311557788945393e+00 2.584847204897361417e-02
-2.336683417085428260e+00 2.864911266994370209e-02
-2.211055276381910240e+00 3.172520430790382734e-02
-2.085427135678392219e+00 3.504416085816545318e-02
-1.959798994974875086e+00 3.869179949707407529e-02
-1.834170854271357953e+00 4.258400376403895238e-02
-1.708542713567840821e+00 4.679569916118089118e-02
-1.582914572864321912e+00 5.127541100848278383e-02
-1.457286432160804779e+00 5.598580343859874825e-02
-1.331658291457287646e+00 6.095130412680972026e-02
-1.206030150753768737e+00 6.598804323074040912e-02
-1.080402010050251604e+00 7.114169143443252463e-02
-9.547738693467344717e-01 7.658125714349468816e-02
-8.291457286432173390e-01 8.235616119457518647e-02
-7.035175879397002063e-01 8.847828291075057749e-02
-5.778894472361812973e-01 9.496020117937535587e-02
-4.522613065326641646e-01 1.018154605206731816e-01
-3.266331658291470319e-01 1.090588443432434773e-01
-2.010050251256281229e-01 1.167066449536735967e-01
-7.537688442211099016e-02 1.247769204904156937e-01
5.025125628140614253e-02 1.332897299383538070e-01
1.758793969849232752e-01 1.422673384748378289e-01
3.015075376884404079e-01 1.517343863213504174e-01
4.271356783919593170e-01 1.617180147777721455e-01
5.527638190954764497e-01 1.722479429987548993e-01
6.783919597989935824e-01 1.833564881914265809e-01
8.040201005025124914e-01 1.950785201815785630e-01
9.296482412060296241e-01 2.074513386670057413e-01
1.055276381909546757e+00 2.205144579415918848e-01
1.180904522613063889e+00 2.343092794509972210e-01
1.306532663316581022e+00 2.488786272817149203e-01
1.432160804020099931e+00 2.642661156888117535e-01
1.557788944723617064e+00 2.805153112107319213e-01
1.683417085427134197e+00 2.976686451046796078e-01
1.809045226130653106e+00 3.157660252589244432e-01
1.934673366834170238e+00 3.348430911761034467e-01
2.060301507537687371e+00 3.549290522406660098e-01
2.185929648241204504e+00 3.760440499599457254e-01
2.311557788944721636e+00 3.981959915027696306e-01
2.437185929648240545e+00 4.213768176552894484e-01
2.562814070351757678e+00 4.455581969595489022e-01
2.688442211055274811e+00 4.706866834719259374e-01
2.814070351758793720e+00 4.966784424396636366e-01
2.939698492462310853e+00 5.234137394559731371e-01
3.065326633165827985e+00 5.507315050681694801e-01
3.190954773869345118e+00 5.784244245468685985e-01
3.316582914572862251e+00 6.062351505872074497e-01
3.442211055276381160e+00 6.338543744423734694e-01
3.567839195979898292e+00 6.609215866067326139e-01
3.693467336683415425e+00 6.870293699263548826e-01
3.819095477386934334e+00 7.117319497080881741e-01
3.944723618090451467e+00 7.345584374544251727e-01
4.070351758793968600e+00 7.550307306308268185e-01
4.195979899497485732e+00 7.726853947648212317e-01
4.321608040201002865e+00 7.870981346851220195e-01
4.447236180904521774e+00 7.979087906410209374e-01
4.572864321608038907e+00 8.048443357266424902e-01
4.698492462311556039e+00 8.077372556051090058e-01
4.824120603015074948e+00 8.065370481822071724e-01
4.949748743718592081e+00 8.013133713725276719e-01
5.075376884422109214e+00 7.922504557399508984e-01
5.201005025125626346e+00 7.796335633915905117e-01
5.326633165829143479e+00 7.638292709256585544e-01
5.452261306532662388e+00 7.452619895378829185e-01
5.577889447236179521e+00 7.243893202332011283e-01
5.703517587939696654e+00 7.016786037375439822e-01
5.829145728643215563e+00 6.775864809519206444e-01
5.954773869346732695e+00 6.525425901436004983e-01
6.080402010050249828e+00 6.269378430873506769e-01
6.206030150753768737e+00 6.011171537080449712e-01
6.331658291457284093e+00 5.753760948285737697e-01
6.457286432160803002e+00 5.499607382327394989e-01
6.582914572864318359e+00 5.250698642561604235e-01
6.708542713567837268e+00 5.008587677150514450e-01
6.834170854271356177e+00 4.774439936206847923e-01
6.959798994974871533e+00 4.549084720026042583e-01
7.085427135678390442e+00 4.333066597173240719e-01
7.211055276381909351e+00 4.126694220319848672e-01
7.336683417085424708e+00 3.930084900958659699e-01
7.462311557788943617e+00 3.743204101004833917e-01
7.587939698492462526e+00 3.565899575331649696e-01
7.713567839195977882e+00 3.397930288033456092e-01
7.839195979899496791e+00 3.238990465961930076e-01
7.964824120603012148e+00 3.088729283611945098e-01
8.090452261306531057e+00 2.946766726304665407e-01
8.216080402010049966e+00 2.812706179929752026e-01
8.341708542713565322e+00 2.686144265033132972e-01
8.467336683417084231e+00 2.566678385026882614e-01
8.592964824120599587e+00 2.453912402551449989e-01
8.718592964824118496e+00 2.347460800931302494e-01
8.844221105527637405e+00 2.246951633137785065e-01
8.969849246231152762e+00 2.152028510866567657e-01
9.095477386934671671e+00 2.062351842237886146e-01
9.221105527638190580e+00 1.977599488467681743e-01
9.346733668341705936e+00 1.897466977414069278e-01
9.472361809045224845e+00 1.821667384703159476e-01
9.597989949748743754e+00 1.749930970591859203e-01
9.723618090452259111e+00 1.682004642213587864e-01
9.849246231155778020e+00 1.617651295777494946e-01
9.974874371859293376e+00 1.556649081102400300e-01
1.010050251256281229e+01 1.498790621074689855e-01
1.022613065326633119e+01 1.443882210801003541e-01
1.035175879396984655e+01 1.391743015020350804e-01
1.047738693467336546e+01 1.342204277442912985e-01
1.060301507537688082e+01 1.295108551841794575e-01
1.072864321608039972e+01 1.250308961731285973e-01
1.085427135678391863e+01 1.207668493150819977e-01
1.097989949748743399e+01 1.167059323298935136e-01
1.110552763819095290e+01 1.128362186414519769e-01
1.123115577889447181e+01 1.091465777292872502e-01
1.135678391959798716e+01 1.056266192079226285e-01
1.148241206030150607e+01 1.022666405444608573e-01
1.160804020100502498e+01 9.905757828718181335e-02
1.173366834170854034e+01 9.599096265263401540e-02
1.185929648241205925e+01 9.305887530291571952e-02
1.198492462311557460e+01 9.025391013626749004e-02
1.211055276381909351e+01 8.756913691093029528e-02
1.223618090452261242e+01 8.499806752306805768e-02
1.236180904522612778e+01 8.253462476328093933e-02
1.248743718592964669e+01 8.017311338202141868e-02
1.261306532663316204e+01 7.790819330139057974e-02
1.273869346733668095e+01 7.573485481883635018e-02
1.286432160804019986e+01 7.364839565682410050e-02
1.298994974874371522e+01 7.164439972130406953e-02
1.311557788944723413e+01 6.971871744055195552e-02
1.324120603015075304e+01 6.786744756455698191e-02
1.336683417085426839e+01 6.608692031345604623e-02
1.349246231155778730e+01 6.437368177150068482e-02
1.361809045226130621e+01 6.272447943063705345e-02
1.374371859296482157e+01 6.113624879495437037e-02
1.386934673366834048e+01 5.960610096400247720e-02
1.399497487437185583e+01 5.813131111928948602e-02
1.412060301507537474e+01 5.670930784415451759e-02
1.424623115577889365e+01 5.533766321268247107e-02
1.437185929648240901e+01 5.401408358839888957e-02
1.449748743718592792e+01 5.273640107818065165e-02
1.462311557788944327e+01 5.150256559115356375e-02
1.474874371859296218e+01 5.031063745635189211e-02
1.487437185929648109e+01 4.915878055660236751e-02
1.500000000000000000e+01 4.804525593948959228e-02

# Absprtion lineshape, 7 monolayers
-1.000000000000000000e+01 2.429474501444249732e-05
-9.874371859296482867e+00 2.729470585689216521e-05
-9.748743718592965735e+00 3.067697927817047212e-05
-9.623115577889446826e+00 3.448778620718295827e-05
-9.497487437185929693e+00 3.873420560598330782e-05
-9.371859296482412560e+00 4.357167052250598141e-05
-9.246231155778893651e+00 4.895872715860703105e-05
-9.120603015075376518e+00 5.503255934316017919e-05
-8.994974874371859386e+00 6.179640836838045498e-05
-8.869346733668342253e+00 6.950183131970721646e-05
-8.743718592964825120e+00 7.807642405372047182e-05
-8.618090452261306211e+00 8.774778400001403695e-05
-8.492462311557789079e+00 9.850972379055106850e-05
-8.366834170854271946e+00 1.107156088666214950e-04
-8.241206030150753037e+00 1.243124677019654930e-04
-8.115577889447235904e+00 1.397866862734914103e-04
-7.989949748743718771e+00 1.568806236463443941e-04
-7.864321608040201639e+00 1.762602777438487768e-04
-7.738693467336683618e+00 1.979043408611367552e-04
-7.613065326633165597e+00 2.221374113928544251e-04
-7.487437185929648464e+00 2.495604075418334671e-04
-7.361809045226131332e+00 2.802662320320750211e-04
-7.236180904522613311e+00 3.145978739959189962e-04
-7.110552763819095290e+00 3.529832406918133412e-04
-6.984924623115578157e+00 3.964206489255177887e-04
-6.859296482412061025e+00 4.450062835086301613e-04
-6.733668341708543004e+00 4.993361855239932673e-04
-6.608040201005024983e+00 5.599738778936225571e-04
-6.482412060301507850e+00 6.285662892373501068e-04
-6.356783919597990717e+00 7.045933232003461465e-04
-6.231155778894472697e+00 7.911651311879337040e-04
-6.105527638190954676e+00 8.866313634735531512e-04
-5.979899497487437543e+00 9.946844730927336276e-04
-5.854271356783920410e+00 1.114537154307812701e-03
-5.728643216080402389e+00 1.249242349939944444e-03
-5.603015075376884369e+00 1.400232493708283843e-03
-5.477386934673367236e+00 1.570026980097891925e-03
-5.351758793969850103e+00 1.758016651872446696e-03
-5.226130653266332082e+00 1.968903224551954000e-03
-5.100502512562814061e+00 2.205132850161652721e-03
-4.974874371859296929e+00 2.470311677602937076e-03
-4.849246231155779796e+00 2.763662294527737331e-03
-4.723618090452261775e+00 3.091855683581988014e-03
-4.597989949748743754e+00 3.459892761520047110e-03
-4.472361809045226622e+00 3.866272388271643594e-03
-4.346733668341709489e+00 4.326490064597385277e-03
-4.221105527638191468e+00 4.833161312434199920e-03
-4.095477386934673447e+00 5.401388173267975511e-03
-3.969849246231156314e+00 6.027099756579540508e-03
-3.844221105527639182e+00 6.734042802262623501e-03
-3.718592964824121161e+00 7.509937220056509856e-03
-3.592964824120603140e+00 8.377939104845319104e-03
-3.467336683417086007e+00 9.330913139592231578e-03
-3.341708542713568875e+00 1.039610355592141162e-02
-3.216080402010050854e+00 1.156961564615450674e-02
-3.090452261306532833e+00 1.288109356405874907e-02
-2.964824120603015700e+00 1.430787750475666711e-02
-2.839195979899498568e+00 1.589302660234758607e-02
-2.713567839195980547e+00 1.763459147099220165e-02
-2.587939698492462526e+00 1.953618233462509068e-02
-2.462311557788945393e+00 2.164441429553028151e-02
-2.336683417085428260e+00 2.393410243066607795e-02
-2.211055276381910240e+00 2.643029120191474693e-02
-2.085427135678392219e+00 2.912279473370629757e-02
-1.959798994974875086e+00 3.206920221351193534e-02
-1.834170854271357953e+00 3.521748366021329457e-02
-1.708542713567840821e+00 3.858706404203000873e-02
-1.582914572864321912e+00 4.213698561302082340e-02
-1.457286432160804779e+00 4.590514678175441898e-02
-1.331658291457287646e+00 4.977756196716844744e-02
-1.206030150753768737e+00 5.380961956094500176e-02
-1.080402010050251604e+00 5.803925360051195165e-02
-9.547738693467344717e-01 6.249598431215071942e-02
-8.291457286432173390e-01 6.717958287865130607e-02
-7.035175879397002063e-01 7.209000067809205603e-02
-5.778894472361812973e-01 7.722776984122806110e-02
-4.522613065326641646e-01 8.259438687624005848e-02
-3.266331658291470319e-01 8.819265989785306237e-02
-2.010050251256281229e-01 9.402700577753754507e-02
-7.537688442211099016e-02 1.001036899005754849e-01
5.025125628140614253e-02 1.064310071879173980e-01
1.758793969849232752e-01 1.130194078885645298e-01
3.015075376884404079e-01 1.198815749766760363e-01
4.271356783919593170e-01 1.270324617163510472e-01
5.527638190954764497e-01 1.344892982422588867e-01
6.783919597989935824e-01 1.422715751374576953e-01
8.040201005025124914e-01 1.504010103035227086e-01
9.296482412060296241e-01 1.589015032169399932e-01
1.055276381909546757e+00 1.677990781858059444e-01
1.180904522613063889e+00 1.771218156160078716e-01
1.306532663316581022e+00 1.868997676416757070e-01
1.432160804020099931e+00 1.971648517820874247e-01
1.557788944723617064e+00 2.079507135220412251e-01
1.683417085427134197e+00 2.192925458138056949e-01
1.809045226130653106e+00 2.312268503959124533e-01
1.934673366834170238e+00 2.437911224550557143e-01
2.060301507537687371e+00 2.570234364854716569e-01
2.185929648241204504e+00 2.709619072344005009e-01
2.311557788944721636e+00 2.856439954425187278e-01
2.437185929648240545e+00 3.011056238780665528e-01
2.562814070351757678e+00 3.173800652519162546e-01
2.688442211055274811e+00 3.344965605154931465e-01
2.814070351758793720e+00 3.524786245721917011e-01
2.939698492462310853e+00 3.713419976916386145e-01
3.065326633165827985e+00 3.910922064105993856e-01
3.190954773869345118e+00 4.117217093672783657e-01
3.316582914572862251e+00 4.332066236867120335e-01
3.442211055276381160e+00 4.555030588341682507e-01
3.567839195979898292e+00 4.785431298858750515e-01
3.693467336683415425e+00 5.022307829793193346e-01
3.819095477386934334e+00 5.264376429309258754e-01
3.944723618090451467e+00 5.509991846631879797e-01
4.070351758793968600e+00 5.757116300917203278e-01
4.195979899497485732e+00 6.003300688167404475e-01
4.321608040201002865e+00 6.245683760407693130e-01
4.447236180904521774e+00 6.481015298493099097e-01
4.572864321608038907e+00 6.705708835228672005e-01
4.698492462311556039e+00 6.915927993698542942e-01
4.824120603015074948e+00 7.107707809873791138e-01
4.949748743718592081e+00 7.277108535677536683e-01
5.075376884422109214e+00 7.420394695844916289e-01
5.201005025125626346e+00 7.534227268155836432e-01
5.326633165829143479e+00 7.615852723101016464e-01
5.452261306532662388e+00 7.663270343415193864e-01
5.577889447236179521e+00 7.675359603195616165e-01
5.703517587939696654e+00 7.651952781421131888e-01
5.829145728643215563e+00 7.593844076844372681e-01
5.954773869346732695e+00 7.502734245761816245e-01
6.080402010050249828e+00 7.381117712555718136e-01
6.206030150753768737e+00 7.232125671137309419e-01
6.331658291457284093e+00 7.059342748597429162e-01
6.457286432160803002e+00 6.866615848042256776e-01
6.582914572864318359e+00 6.657872047497555013e-01
6.708542713567837268e+00 6.436958674088194554e-01
6.834170854271356177e+00 6.207513919531321145e-01
6.959798994974871533e+00 5.972871594140892748e-01
7.085427135678390442e+00 5.735999561877533903e-01
7.211055276381909351e+00 5.499468454545903828e-01
7.336683417085424708e+00 5.265445515036230040e-01
7.462311557788943617e+00 5.035707730689531481e-01
7.587939698492462526e+00 4.811668533297689954e-01
7.713567839195977882e+00 4.594412977804561149e-01
7.839195979899496791e+00 4.384737213784193899e-01
7.964824120603012148e+00 4.183189038080451505e-01
8.090452261306531057e+00 3.990107234818927595e-01
8.216080402010049966e+00 3.805658198886726074e-01
8.341708542713565322e+00 3.629868972754095036e-01
8.467336683417084231e+00 3.462656304713501720e-01
8.592964824120599587e+00 3.303851676105625246e-01
8.718592964824118496e+00 3.153222470010690892e-01
8.844221105527637405e+00 3.010489589645742314e-01
8.969849246231152762e+00 2.875341904683825778e-01
9.095477386934671671e+00 2.747447927606423423e-01
9.221105527638190580e+00 2.626465115647297899e-01
9.346733668341705936e+00 2.512047168681961207e-01
9.472361809045224845e+00 2.403849658075325468e-01
9.597989949748743754e+00 2.301534281893764522e-01
9.723618090452259111e+00 2.204772001869919618e-01
9.849246231155778020e+00 2.113245279448451586e-01
9.974874371859293376e+00 2.026649593458330068e-01
1.010050251256281229e+01 1.944694391058365834e-01
1.022613065326633119e+01 1.867103596730144144e-01
1.035175879396984655e+01 1.793615781102641527e-01
1.047738693467336546e+01 1.723984071982251343e-01
1.060301507537688082e+01 1.657975873749252815e-01
1.072864321608039972e+01 1.595372447862345722e-01
1.085427135678391863e+01 1.535968396191986773e-01
1.097989949748743399e+01 1.479571079913944986e-01
1.110552763819095290e+01 1.425999999407951413e-01
1.123115577889447181e+01 1.375086154734031785e-01
1.135678391959798716e+01 1.326671401552874663e-01
1.148241206030150607e+01 1.280607813605811607e-01
1.160804020100502498e+01 1.236757059897599237e-01
1.173366834170854034e+01 1.194989802383884664e-01
1.185929648241205925e+01 1.155185118133429528e-01
1.198492462311557460e+01 1.117229948512672294e-01
1.211055276381909351e+01 1.081018576845399204e-01
1.223618090452261242e+01 1.046452135166702074e-01
1.236180904522612778e+01 1.013438140064044368e-01
1.248743718592964669e+01 9.818900571357185025e-02
1.261306532663316204e+01 9.517268932631760270e-02
1.273869346733668095e+01 9.228728156605148225e-02
1.286432160804019986e+01 8.952567965094630764e-02
1.298994974874371522e+01 8.688122818933792513e-02
1.311557788944723413e+01 8.434768836950642945e-02
1.324120603015075304e+01 8.191920931090965197e-02
1.336683417085426839e+01 7.959030144311335375e-02
1.349246231155778730e+01 7.735581178171617445e-02
1.361809045226130621e+01 7.521090097495700122e-02
1.374371859296482157e+01 7.315102199998266275e-02
1.386934673366834048e+01 7.117190039363262277e-02
1.399497487437185583e+01 6.926951590880044141e-02
1.412060301507537474e+01 6.744008549376888373e-02
1.424623115577889365e+01 6.568004749825698263e-02
1.437185929648240901e+01 6.398604701614213353e-02
1.449748743718592792e+01 6.235492228086428335e-02
1.462311557788944327e+01 6.078369203532807408e-02
1.474874371859296218e+01 5.926954380365299924e-02
1.487437185929648109e+01 5.780982299737205676e-02
1.500000000000000000e+01 5.640202279361985344e-02

# DOS: n(\epsilon)/n_0
-1.000000000000000000e+01 1.538747267985385935e-05
-9.874371859296482867e+00 1.729666165609694520e-05
-9.748743718592965735e+00 1.944273180333182819e-05
-9.623115577889446826e+00 2.185507397278837105e-05
-9.497487437185929693e+00 2.456672566322184916e-05
-9.371859296482412560e+00 2.761482347593274760e-05
-9.246231155778893651e+00 3.104111170779923678e-05
-9.120603015075376518e+00 3.489251404760331605e-05
-8.994974874371859386e+00 3.922177620514456846e-05
-8.869346733668342253e+00 4.408818827407221761e-05
-8.743718592964825120e+00 4.955839672133672608e-05
-8.618090452261306211e+00 5.570731712361539294e-05
-8.492462311557789079e+00 6.261916015081570941e-05
-8.366834170854271946e+00 7.038858484770316225e-05
-8.241206030150753037e+00 7.912199500806903782e-05
-8.115577889447235904e+00 8.893899639553790384e-05
-7.989949748743718771e+00 9.997403476794053596e-05
-7.864321608040201639e+00 1.123782371383136519e-04
-7.738693467336683618e+00 1.263214814889601514e-04
-7.613065326633165597e+00 1.419947232837074453e-04
-7.487437185929648464e+00 1.596126106404062710e-04
-7.361809045226131332e+00 1.794164239789679326e-04
-7.236180904522613311e+00 2.016773804040001704e-04
-7.110552763819095290e+00 2.267003480762038543e-04
-6.984924623115578157e+00 2.548280214415787307e-04
-6.859296482412061025e+00 2.864456144990189159e-04
-6.733668341708543004e+00 3.219861363815180208e-04
-6.608040201005024983e+00 3.619363215011016052e-04
-6.482412060301507850e+00 4.068432954719850350e-04
-6.356783919597990717e+00 4.573220681030799482e-04
-6.231155778894472697e+00 5.140639560778490933e-04
-6.105527638190954676e+00 5.778460506717652016e-04
-5.979899497487437543e+00 6.495418601696134955e-04
-5.854271356783920410e+00 7.301332727326296634e-04
-5.728643216080402389e+00 8.207240035492950787e-04
-5.603015075376884369e+00 9.225547104311284394e-04
-5.477386934673367236e+00 1.037019984864549424e-03
-5.351758793969850103e+00 1.165687451214582511e-03
-5.226130653266332082e+00 1.310319235647744917e-03
-5.100502512562814061e+00 1.472896098795209874e-03
-4.974874371859296929e+00 1.655644562657824365e-03
-4.849246231155779796e+00 1.861067403261245897e-03
-4.723618090452261775e+00 2.091977926664071938e-03
-4.597989949748743754e+00 2.351538497735635065e-03
-4.472361809045226622e+00 2.643303849362611986e-03
-4.346733668341709489e+00 2.971269765212539507e-03
-4.221105527638191468e+00 3.339927802774173438e-03
-4.095477386934673447e+00 3.754326806117512256e-03
-3.969849246231156314e+00 4.220142050802742732e-03
-3.844221105527639182e+00 4.743752967891242366e-03
-3.718592964824121161e+00 5.332330511504102671e-03
-3.592964824120603140e+00 5.993935366444130830e-03
-3.467336683417086007e+00 6.737628340853838924e-03
-3.341708542713568875e+00 7.573594455758636025e-03
-3.216080402010050854e+00 8.513282430925682778e-03
-3.090452261306532833e+00 9.569561477324732557e-03
-2.964824120603015700e+00 1.075689754349426139e-02
-2.839195979899498568e+00 1.209155142954168767e-02
-2.713567839195980547e+00 1.359180148198737940e-02
-2.587939698492462526e+00 1.527819391930225479e-02
-2.462311557788945393e+00 1.717382421639618642e-02
-2.336683417085428260e+00 1.930465340167284577e-02
-2.211055276381910240e+00 2.169986359840138032e-02
-2.085427135678392219e+00 2.439225767961317182e-02
-1.959798994974875086e+00 2.741870850987650904e-02
-1.834170854271357953e+00 3.082066392640276167e-02
-1.708542713567840821e+00 3.464471437529947212e-02
-1.582914572864321912e+00 3.894323097686012286e-02
-1.457286432160804779e+00 4.377508275831951123e-02
-1.331658291457287646e+00 4.920644287671847861e-02
-1.206030150753768737e+00 5.531169487325693357e-02
-1.080402010050251604e+00 6.217445137043481340e-02
-9.547738693467344717e-01 6.988869916184192732e-02
-8.291457286432173390e-01 7.856008632999640640e-02
-7.035175879397002063e-01 8.830736785145631984e-02
-5.778894472361812973e-01 9.926400791480910479e-02
-4.522613065326641646e-01 1.115796683955769392e-01
-3.266331658291470319e-01 1.254187296260822204e-01
-2.010050251256281229e-01 1.409357955039918786e-01
-7.537688442211099016e-02 1.581328454955521490e-01
5.025125628140614253e-02 1.773479943592909391e-01
1.758793969849232752e-01 1.997505151534231249e-01
3.015075376884404079e-01 2.269851648678226086e-01
4.271356783919593170e-01 2.611140606357770233e-01
5.527638190954764497e-01 3.015156611188811731e-01
6.783919597989935824e-01 3.434087143353558580e-01
8.040201005025124914e-01 3.808773851416379919e-01
9.296482412060296241e-01 4.113985934718075166e-01
1.055276381909546757e+00 4.363742032764763024e-01
1.180904522613063889e+00 4.582262164310661468e-01
1.306532663316581022e+00 4.783597626090574928e-01
1.432160804020099931e+00 4.972137045874746031e-01
1.557788944723617064e+00 5.149007439422018662e-01
1.683417085427134197e+00 5.315074609851022647e-01
1.809045226130653106e+00 5.471308151892027016e-01
1.934673366834170238e+00 5.618626124821383128e-01
2.060301507537687371e+00 5.757831990201180972e-01
2.185929648241204504e+00 5.889620063901664926e-01
2.311557788944721636e+00 6.014593919051853810e-01
2.437185929648240545e+00 6.133282673893040160e-01
2.562814070351757678e+00 6.246153815233642659e-01
2.688442211055274811e+00 6.353623263760059814e-01
2.814070351758793720e+00 6.456063364035973251e-01
2.939698492462310853e+00 6.553809301292539136e-01
3.065326633165827985e+00 6.647164310195109449e-01
3.190954773869345118e+00 6.736403944722166859e-01
3.316582914572862251e+00 6.821779610231661906e-01
3.442211055276381160e+00 6.903521509834367187e-01
3.567839195979898292e+00 6.981841121481031642e-01
3.693467336683415425e+00 7.056933295779670434e-01
3.819095477386934334e+00 7.128978044825383664e-01
3.944723618090451467e+00 7.198142077407386763e-01
4.070351758793968600e+00 7.264580124565247488e-01
4.195979899497485732e+00 7.328436090698461358e-01
4.321608040201002865e+00 7.389844058570919083e-01
4.447236180904521774e+00 7.448929171277920425e-01
4.572864321608038907e+00 7.505808409932029912e-01
4.698492462311556039e+00 7.560591282537363345e-01
4.824120603015074948e+00 7.613380436803910412e-01
4.949748743718592081e+00 7.664272207502266232e-01
5.075376884422109214e+00 7.713357107206263441e-01
5.201005025125626346e+00 7.760720267842755593e-01
5.326633165829143479e+00 7.806441839323632337e-01
5.452261306532662388e+00 7.850597350541714814e-01
5.577889447236179521e+00 7.893258037254798909e-01
5.703517587939696654e+00 7.934491140707283785e-01
5.829145728643215563e+00 7.974360180297866973e-01
5.954773869346732695e+00 8.012925203143977937e-01
6.080402010050249828e+00 8.050243013001492365e-01
6.206030150753768737e+00 8.086367380721595222e-01
6.331658291457284093e+00 8.121349238009596405e-01
6.457286432160803002e+00 8.155236856278018642e-01
6.582914572864318359e+00 8.188076011882019500e-01
6.708542713567837268e+00 8.219910139088247858e-01
6.834170854271356177e+00 8.250780471869681998e-01
6.959798994974871533e+00 8.280726175524244503e-01
7.085427135678390442e+00 8.309784469002161611e-01
7.211055276381909351e+00 8.337990738732414808e-01
7.336683417085424708e+00 8.365378644656267237e-01
7.462311557788943617e+00 8.391980219103736260e-01
7.587939698492462526e+00 8.417825959085797338e-01
7.713567839195977882e+00 8.442944912519521061e-01
7.839195979899496791e+00 8.467364758854304396e-01
7.964824120603012148e+00 8.491111884523949715e-01
8.090452261306531057e+00 8.514211453610901481e-01
8.216080402010049966e+00 8.536687474074511339e-01
8.341708542713565322e+00 8.558562859864717876e-01
8.467336683417084231e+00 8.579859489214988200e-01
8.592964824120599587e+00 8.600598259383838151e-01
8.718592964824118496e+00 8.620799138087906766e-01
8.844221105527637405e+00 8.640481211881798629e-01
8.969849246231152762e+00 8.659662731613740894e-01
9.095477386934671671e+00 8.678361155274304517e-01
9.221105527638190580e+00 8.696593188303846089e-01
9.346733668341705936e+00 8.714374821579595753e-01
9.472361809045224845e+00 8.731721367217647467e-01
9.597989949748743754e+00 8.748647492358656574e-01
9.723618090452259111e+00 8.765167250982289771e-01
9.849246231155778020e+00 8.781294114014550622e-01
9.974874371859293376e+00 8.797040997706259136e-01
1.010050251256281229e+01 8.812420290446677518e-01
1.022613065326633119e+01 8.827443878115164289e-01
1.035175879396984655e+01 8.842123168040892933e-01
1.047738693467336546e+01 8.856469111683172857e-01
1.060301507537688082e+01 8.870492226033819261e-01
1.072864321608039972e+01 8.884202613955990424e-01
1.085427135678391863e+01 8.897609983378237386e-01
1.097989949748743399e+01 8.910723665500988044e-01
1.110552763819095290e+01 8.923552632043296740e-01
1.123115577889447181e+01 8.936105511590354267e-01
1.135678391959798716e+01 8.948390605094037609e-01
1.148241206030150607e+01 8.960415900575394721e-01
1.160804020100502498e+01 8.972189087074882163e-01
1.173366834170854034e+01 8.983717567893289013e-01
1.185929648241205925e+01 8.995008473163698115e-01
1.198492462311557460e+01 9.006068671792575309e-01
1.211055276381909351e+01 9.016904782790853279e-01
1.223618090452261242e+01 9.027523186089563279e-01
1.236180904522612778e+01 9.037930032750038922e-01
1.248743718592964669e+01 9.048131254732320050e-01
1.261306532663316204e+01 9.058132574162685025e-01
1.273869346733668095e+01 9.067939512156585335e-01
1.286432160804019986e+01 9.077557397216716728e-01
1.298994974874371522e+01 9.086991373229089675e-01
1.311557788944723413e+01 9.096246407078619756e-01
1.324120603015075304e+01 9.105327295904446228e-01
1.336683417085426839e+01 9.114238674014057962e-01
1.349246231155778730e+01 9.122985019474160184e-01
1.361809045226130621e+01 9.131570660395204042e-01
1.374371859296482157e+01 9.139999780925490702e-01
1.386934673366834048e+01 9.148276426969920161e-01
1.399497487437185583e+01 9.156404511647503464e-01
1.412060301507537474e+01 9.164387820501055382e-01
1.424623115577889365e+01 9.172230016471635272e-01
1.437185929648240901e+01 9.179934644649696551e-01
1.449748743718592792e+01 9.187505136814152484e-01
1.462311557788944327e+01 9.194944815769985347e-01
1.474874371859296218e+01 9.202256899494453135e-01
1.487437185929648109e+01 9.209444505101364031e-01
1.500000000000000000e+01 9.216510652632384781e-01
