# Supplementary material for: Controlling light emission from semiconductor nanoplatelets using surface chemistry
Source: Nat Commun. 2024 Sep 4;15:7737. doi: 10.1038/s41467-024-51842-4 (PMC11374790; doi:10.1038/s41467-024-51842-4)
Supplement: Supplementary file 5 — Source Data [file 41467_2024_51842_MOESM5_ESM.zip › Fig_2c.txt]

# Emission Rate, 2 monolayers
-1.000000000000000000e+01 4.950734510125855969e-01
-9.874371859296482867e+00 4.974581104200588855e-01
-9.748743718592965735e+00 4.999385618841936663e-01
-9.623115577889446826e+00 5.024094514740502504e-01
-9.497487437185929693e+00 5.049565673749472072e-01
-9.371859296482412560e+00 5.075054978206926526e-01
-9.246231155778893651e+00 5.101589956899243994e-01
-9.120603015075376518e+00 5.128088914611435012e-01
-8.994974874371859386e+00 5.155340096527613047e-01
-8.869346733668342253e+00 5.183124633425650885e-01
-8.743718592964825120e+00 5.211058904643850465e-01
-8.618090452261306211e+00 5.240060596727771358e-01
-8.492462311557789079e+00 5.268986264942040476e-01
-8.366834170854271946e+00 5.298973880575366113e-01
-8.241206030150753037e+00 5.329297491559719102e-01
-8.115577889447235904e+00 5.360130520804111676e-01
-7.989949748743718771e+00 5.391958340148235163e-01
-7.864321608040201639e+00 5.423810872474704725e-01
-7.738693467336683618e+00 5.456957568096041378e-01
-7.613065326633165597e+00 5.490268048295686709e-01
-7.487437185929648464e+00 5.524584058243565687e-01
-7.361809045226131332e+00 5.559190241650906472e-01
-7.236180904522613311e+00 5.595189285859850647e-01
-7.110552763819095290e+00 5.631489245937600918e-01
-6.984924623115578157e+00 5.668799590815920553e-01
-6.859296482412061025e+00 5.707108749095800571e-01
-6.733668341708543004e+00 5.745803443551148471e-01
-6.608040201005024983e+00 5.786058093015709058e-01
-6.482412060301507850e+00 5.826599469837968615e-01
-6.356783919597990717e+00 5.868611539861903204e-01
-6.231155778894472697e+00 5.911495019979121635e-01
-6.105527638190954676e+00 5.955227774815300412e-01
-5.979899497487437543e+00 6.000592672088265189e-01
-5.854271356783920410e+00 6.046401737329261117e-01
-5.728643216080402389e+00 6.094111561556715406e-01
-5.603015075376884369e+00 6.142628048755878201e-01
-5.477386934673367236e+00 6.192599352088147269e-01
-5.351758793969850103e+00 6.244221311502268223e-01
-5.226130653266332082e+00 6.296742566090861581e-01
-5.100502512562814061e+00 6.351031150928884150e-01
-4.974874371859296929e+00 6.406918545258735165e-01
-4.849246231155779796e+00 6.464815143330715497e-01
-4.723618090452261775e+00 6.523795071979547888e-01
-4.597989949748743754e+00 6.585434534775699289e-01
-4.472361809045226622e+00 6.648318331092329947e-01
-4.346733668341709489e+00 6.713723412683224590e-01
-4.221105527638191468e+00 6.781276660548204438e-01
-4.095477386934673447e+00 6.850724702425189383e-01
-3.969849246231156314e+00 6.923304877702465276e-01
-3.844221105527639182e+00 6.997607931788742963e-01
-3.718592964824121161e+00 7.075402273668741637e-01
-3.592964824120603140e+00 7.155675327537993624e-01
-3.467336683417086007e+00 7.239021910962497586e-01
-3.341708542713568875e+00 7.326114667645632350e-01
-3.216080402010050854e+00 7.415920925240344630e-01
-3.090452261306532833e+00 7.509877102689221928e-01
-2.964824120603015700e+00 7.607656988240674156e-01
-2.839195979899498568e+00 7.710238203019387226e-01
-2.713567839195980547e+00 7.816475387304231415e-01
-2.587939698492462526e+00 7.928565719968657666e-01
-2.462311557788945393e+00 8.045085690881353946e-01
-2.336683417085428260e+00 8.167622105884111416e-01
-2.211055276381910240e+00 8.296275272920651256e-01
-2.085427135678392219e+00 8.430668490215913469e-01
-1.959798994974875086e+00 8.572880740147057477e-01
-1.834170854271357953e+00 8.721257999885637657e-01
-1.708542713567840821e+00 8.878150905311938956e-01
-1.582914572864321912e+00 9.042607130256726800e-01
-1.457286432160804779e+00 9.214922542927231897e-01
-1.331658291457287646e+00 9.395969579729638310e-01
-1.206030150753768737e+00 9.583046202548988202e-01
-1.080402010050251604e+00 9.776349017439622813e-01
-9.547738693467344717e-01 9.971219477113810736e-01
-8.291457286432173390e-01 1.016214764076737165e+00
-7.035175879397002063e-01 1.033367836599724754e+00
-5.778894472361812973e-01 1.046283205792177595e+00
-4.522613065326641646e-01 1.049908350851691097e+00
-3.266331658291470319e-01 1.043642524485710821e+00
-2.010050251256281229e-01 1.027364372302937756e+00
-7.537688442211099016e-02 1.001918582201281049e+00
5.025125628140614253e-02 9.662812772384972160e-01
1.758793969849232752e-01 9.167536700004420558e-01
3.015075376884404079e-01 8.514292355816089897e-01
4.271356783919593170e-01 7.713912560707186783e-01
5.527638190954764497e-01 6.876542142676310698e-01
6.783919597989935824e-01 6.140800443673052333e-01
8.040201005025124914e-01 5.567352498210096368e-01
9.296482412060296241e-01 5.128031453574807275e-01
1.055276381909546757e+00 4.763414529415683774e-01
1.180904522613063889e+00 4.430865413915234252e-01
1.306532663316581022e+00 4.114275540623086314e-01
1.432160804020099931e+00 3.811829717227699921e-01
1.557788944723617064e+00 3.525123795978470365e-01
1.683417085427134197e+00 3.255499010045454500e-01
1.809045226130653106e+00 3.003662357088964230e-01
1.934673366834170238e+00 2.769822919736374955e-01
2.060301507537687371e+00 2.553784434873943576e-01
2.185929648241204504e+00 2.355020409039765006e-01
2.311557788944721636e+00 2.172754541827958685e-01
2.437185929648240545e+00 2.006039979206864499e-01
2.562814070351757678e+00 1.853829181489123901e-01
2.688442211055274811e+00 1.715030619822908720e-01
2.814070351758793720e+00 1.588551866293356485e-01
2.939698492462310853e+00 1.473330419071998687e-01
3.065326633165827985e+00 1.368354325947432615e-01
3.190954773869345118e+00 1.272674787263754492e-01
3.316582914572862251e+00 1.185412730946524135e-01
3.442211055276381160e+00 1.105761038641941696e-01
3.567839195979898292e+00 1.032983764067154780e-01
3.693467336683415425e+00 9.664133730820656520e-02
3.819095477386934334e+00 9.054467705042291981e-02
3.944723618090451467e+00 8.495406656605647422e-02
4.070351758793968600e+00 7.982066633572816594e-02
4.195979899497485732e+00 7.510063422984837589e-02
4.321608040201002865e+00 7.075464912334443468e-02
4.447236180904521774e+00 6.674746070251748320e-02
4.572864321608038907e+00 6.304747122772534629e-02
4.698492462311556039e+00 5.962635181020199682e-02
4.824120603015074948e+00 5.645869361803458608e-02
4.949748743718592081e+00 5.352169304507981007e-02
5.075376884422109214e+00 5.079486903460116165e-02
5.201005025125626346e+00 4.825981028188706945e-02
5.326633165829143479e+00 4.589994982727371720e-02
5.452261306532662388e+00 4.370036450754254814e-02
5.577889447236179521e+00 4.164759679791568692e-02
5.703517587939696654e+00 3.972949670714820414e-02
5.829145728643215563e+00 3.793508155472187504e-02
5.954773869346732695e+00 3.625441164232250102e-02
6.080402010050249828e+00 3.467848001859437368e-02
6.206030150753768737e+00 3.319911471804309899e-02
6.331658291457284093e+00 3.180889202796424731e-02
6.457286432160803002e+00 3.050105949606431860e-02
6.582914572864318359e+00 2.926946753897679415e-02
6.708542713567837268e+00 2.810850864310052502e-02
6.834170854271356177e+00 2.701306326830608603e-02
6.959798994974871533e+00 2.597845167068477817e-02
7.085427135678390442e+00 2.500039095438528342e-02
7.211055276381909351e+00 2.407495674556084722e-02
7.336683417085424708e+00 2.319854895461186811e-02
7.462311557788943617e+00 2.236786115728322741e-02
7.587939698492462526e+00 2.157985318173028313e-02
7.713567839195977882e+00 2.083172653829825846e-02
7.839195979899496791e+00 2.012090237228454301e-02
7.964824120603012148e+00 1.944500165810631939e-02
8.090452261306531057e+00 1.880182738673308665e-02
8.216080402010049966e+00 1.818934852755188861e-02
8.341708542713565322e+00 1.760568557152315111e-02
8.467336683417084231e+00 1.704909748501561365e-02
8.592964824120599587e+00 1.651796992347446050e-02
8.718592964824118496e+00 1.601080457143552044e-02
8.844221105527637405e+00 1.552620949058051807e-02
8.969849246231152762e+00 1.506289037112645661e-02
9.095477386934671671e+00 1.461964259324729370e-02
9.221105527638190580e+00 1.419534401604549516e-02
9.346733668341705936e+00 1.378894842041816955e-02
9.472361809045224845e+00 1.339947954036495997e-02
9.597989949748743754e+00 1.302602562433125000e-02
9.723618090452259111e+00 1.266773447464536462e-02
9.849246231155778020e+00 1.232380891832308110e-02
9.974874371859293376e+00 1.199350266786671990e-02
1.010050251256281229e+01 1.167611653475020619e-02
1.022613065326633119e+01 1.137099496224519384e-02
1.035175879396984655e+01 1.107752284771640339e-02
1.047738693467336546e+01 1.079512262750706095e-02
1.060301507537688082e+01 1.052325160038849322e-02
1.072864321608039972e+01 1.026139946769888921e-02
1.085427135678391863e+01 1.000908607082021465e-02
1.097989949748743399e+01 9.765859308266146982e-03
1.110552763819095290e+01 9.531293216533386417e-03
1.123115577889447181e+01 9.304986200363142210e-03
1.135678391959798716e+01 9.086559399443937257e-03
1.148241206030150607e+01 8.875655179822262639e-03
1.160804020100502498e+01 8.671935739395430706e-03
1.173366834170854034e+01 8.475081817855154021e-03
1.185929648241205925e+01 8.284791502344009823e-03
1.198492462311557460e+01 8.100779120890194349e-03
1.211055276381909351e+01 7.922774216422382235e-03
1.223618090452261242e+01 7.750520594751030869e-03
1.236180904522612778e+01 7.583775440652778220e-03
1.248743718592964669e+01 7.422308496496688238e-03
1.261306532663316204e+01 7.265901298528358240e-03
1.273869346733668095e+01 7.114346466256028269e-03
1.286432160804019986e+01 6.967447040806859504e-03
1.298994974874371522e+01 6.825015868472040191e-03
1.311557788944723413e+01 6.686875025981938933e-03
1.324120603015075304e+01 6.552855284344259734e-03
1.336683417085426839e+01 6.422795608343524233e-03
1.349246231155778730e+01 6.296542689041282823e-03
1.361809045226130621e+01 6.173950506835518097e-03
1.374371859296482157e+01 6.054879922837362941e-03
1.386934673366834048e+01 5.939198296504805651e-03
1.399497487437185583e+01 5.826779127638892324e-03
1.412060301507537474e+01 5.717501720998873285e-03
1.424623115577889365e+01 5.611250871930815662e-03
1.437185929648240901e+01 5.507916571530198022e-03
1.449748743718592792e+01 5.407393729974159166e-03
1.462311557788944327e+01 5.309581916764696992e-03
1.474874371859296218e+01 5.214385116720332385e-03
1.487437185929648109e+01 5.121711500642502427e-03
1.500000000000000000e+01 5.031473209663780977e-03

# Emission Rate, 3 monolayers
-1.000000000000000000e+01 4.536844144956817537e-01
-9.874371859296482867e+00 4.554706348979419284e-01
-9.748743718592965735e+00 4.573477641979402097e-01
-9.623115577889446826e+00 4.591229487988217062e-01
-9.497487437185929693e+00 4.610813147694393099e-01
-9.371859296482412560e+00 4.629236197410371845e-01
-9.246231155778893651e+00 4.648744584892365306e-01
-9.120603015075376518e+00 4.668267101740496416e-01
-8.994974874371859386e+00 4.688827317887390711e-01
-8.869346733668342253e+00 4.708317887879706620e-01
-8.743718592964825120e+00 4.728898436102504377e-01
-8.618090452261306211e+00 4.749548702212839091e-01
-8.492462311557789079e+00 4.771247397158457915e-01
-8.366834170854271946e+00 4.791908925792961460e-01
-8.241206030150753037e+00 4.813597372146674047e-01
-8.115577889447235904e+00 4.835716085062085057e-01
-7.989949748743718771e+00 4.857207496866776109e-01
-7.864321608040201639e+00 4.880524237829417800e-01
-7.738693467336683618e+00 4.903326244837168946e-01
-7.613065326633165597e+00 4.926833558479702391e-01
-7.487437185929648464e+00 4.949640602110798038e-01
-7.361809045226131332e+00 4.974364248610645411e-01
-7.236180904522613311e+00 4.998558186363339373e-01
-7.110552763819095290e+00 5.023526033110888855e-01
-6.984924623115578157e+00 5.047787337043407874e-01
-6.859296482412061025e+00 5.074106544375472927e-01
-6.733668341708543004e+00 5.099037134427234497e-01
-6.608040201005024983e+00 5.125836180688078114e-01
-6.482412060301507850e+00 5.152156068699859093e-01
-6.356783919597990717e+00 5.180114547186684959e-01
-6.231155778894472697e+00 5.206687327543348953e-01
-6.105527638190954676e+00 5.235175952531950783e-01
-5.979899497487437543e+00 5.263225754073229679e-01
-5.854271356783920410e+00 5.292963297270546486e-01
-5.728643216080402389e+00 5.321312170052260315e-01
-5.603015075376884369e+00 5.351610566093729648e-01
-5.477386934673367236e+00 5.381509081258787353e-01
-5.351758793969850103e+00 5.413132611162748686e-01
-5.226130653266332082e+00 5.443375620775883217e-01
-5.100502512562814061e+00 5.475496526672677389e-01
-4.974874371859296929e+00 5.507517301069442262e-01
-4.849246231155779796e+00 5.539590288592841638e-01
-4.723618090452261775e+00 5.573326684766669592e-01
-4.597989949748743754e+00 5.607171154805383750e-01
-4.472361809045226622e+00 5.641178451138639804e-01
-4.346733668341709489e+00 5.675121152617573772e-01
-4.221105527638191468e+00 5.710774784205598920e-01
-4.095477386934673447e+00 5.746445725058956233e-01
-3.969849246231156314e+00 5.782239746151405235e-01
-3.844221105527639182e+00 5.817817132387985701e-01
-3.718592964824121161e+00 5.855266991652359199e-01
-3.592964824120603140e+00 5.890992633546743296e-01
-3.467336683417086007e+00 5.929015265337673757e-01
-3.341708542713568875e+00 5.965773479894104225e-01
-3.216080402010050854e+00 6.004038697611556730e-01
-3.090452261306532833e+00 6.040128591045748063e-01
-2.964824120603015700e+00 6.078121222022099257e-01
-2.839195979899498568e+00 6.114321067080601413e-01
-2.713567839195980547e+00 6.151426520174692048e-01
-2.587939698492462526e+00 6.185539589769123436e-01
-2.462311557788945393e+00 6.220522142485565009e-01
-2.336683417085428260e+00 6.252501681445188364e-01
-2.211055276381910240e+00 6.282803788914066434e-01
-2.085427135678392219e+00 6.310868207974842381e-01
-1.959798994974875086e+00 6.335852422627789027e-01
-1.834170854271357953e+00 6.355174674898274034e-01
-1.708542713567840821e+00 6.369100506071396772e-01
-1.582914572864321912e+00 6.376201732191929539e-01
-1.457286432160804779e+00 6.374193792453756169e-01
-1.331658291457287646e+00 6.358913108228962940e-01
-1.206030150753768737e+00 6.328088315521688267e-01
-1.080402010050251604e+00 6.277081756838123194e-01
-9.547738693467344717e-01 6.198740399551797564e-01
-8.291457286432173390e-01 6.082445632557256232e-01
-7.035175879397002063e-01 5.940302865868843929e-01
-5.778894472361812973e-01 5.796810501577529529e-01
-4.522613065326641646e-01 5.651144931244591607e-01
-3.266331658291470319e-01 5.502657387101838049e-01
-2.010050251256281229e-01 5.351727333436813172e-01
-7.537688442211099016e-02 5.203787754116164788e-01
5.025125628140614253e-02 5.051833814454710359e-01
1.758793969849232752e-01 4.871585745494160791e-01
3.015075376884404079e-01 4.643165139438998890e-01
4.271356783919593170e-01 4.357175293438229624e-01
5.527638190954764497e-01 4.057876853791109184e-01
6.783919597989935824e-01 3.814889564960948221e-01
8.040201005025124914e-01 3.664809985855009833e-01
9.296482412060296241e-01 3.595149409532508722e-01
1.055276381909546757e+00 3.569494842647173982e-01
1.180904522613063889e+00 3.556082544821609348e-01
1.306532663316581022e+00 3.538067582771404762e-01
1.432160804020099931e+00 3.508749402894859593e-01
1.557788944723617064e+00 3.465184516100132672e-01
1.683417085427134197e+00 3.405727177462650745e-01
1.809045226130653106e+00 3.329769668484499623e-01
1.934673366834170238e+00 3.237784983070484124e-01
2.060301507537687371e+00 3.131212265037882636e-01
2.185929648241204504e+00 3.012230842586013368e-01
2.311557788944721636e+00 2.883492928843665037e-01
2.437185929648240545e+00 2.747858522472867437e-01
2.562814070351757678e+00 2.608162852800097187e-01
2.688442211055274811e+00 2.467035687620634243e-01
2.814070351758793720e+00 2.326780082647773862e-01
2.939698492462310853e+00 2.189307952133591473e-01
3.065326633165827985e+00 2.056123017552092536e-01
3.190954773869345118e+00 1.928338601591063906e-01
3.316582914572862251e+00 1.806717665456727129e-01
3.442211055276381160e+00 1.691724303042551336e-01
3.567839195979898292e+00 1.583578533900166230e-01
3.693467336683415425e+00 1.482308906735119725e-01
3.819095477386934334e+00 1.387799703218717817e-01
3.944723618090451467e+00 1.299831254689508830e-01
4.070351758793968600e+00 1.218113058817805044e-01
4.195979899497485732e+00 1.142310100769759751e-01
4.321608040201002865e+00 1.072063160425457407e-01
4.447236180904521774e+00 1.007004032923517339e-01
4.572864321608038907e+00 9.467665921794017614e-02
4.698492462311556039e+00 8.909945500380020422e-02
4.824120603015074948e+00 8.393466504363948644e-02
4.949748743718592081e+00 7.914999150764030766e-02
5.075376884422109214e+00 7.471514398039505456e-02
5.201005025125626346e+00 7.060191366494031340e-02
5.326633165829143479e+00 6.678417280368670328e-02
5.452261306532662388e+00 6.323782270424144203e-02
5.577889447236179521e+00 5.994070793688327514e-02
5.703517587939696654e+00 5.687250969404956946e-02
5.829145728643215563e+00 5.401462775996312971e-02
5.954773869346732695e+00 5.135005783373691041e-02
6.080402010050249828e+00 4.886326890902708414e-02
6.206030150753768737e+00 4.654008389176827326e-02
6.331658291457284093e+00 4.436756551748664151e-02
6.457286432160803002e+00 4.233390881260109401e-02
6.582914572864318359e+00 4.042834076128355020e-02
6.708542713567837268e+00 3.864102742614434344e-02
6.834170854271356177e+00 3.696298848810414261e-02
6.959798994974871533e+00 3.538601898139530355e-02
7.085427135678390442e+00 3.390261787915146291e-02
7.211055276381909351e+00 3.250592311400585244e-02
7.336683417085424708e+00 3.118965258219257713e-02
7.462311557788943617e+00 2.994805066820757644e-02
7.587939698492462526e+00 2.877583983231715714e-02
7.713567839195977882e+00 2.766817681940198295e-02
7.839195979899496791e+00 2.662061307067778090e-02
7.964824120603012148e+00 2.562905894679530158e-02
8.090452261306531057e+00 2.468975139961997536e-02
8.216080402010049966e+00 2.379922475919685546e-02
8.341708542713565322e+00 2.295428433105111549e-02
8.467336683417084231e+00 2.215198252643784532e-02
8.592964824120599587e+00 2.138959727405405700e-02
8.718592964824118496e+00 2.066461248586163799e-02
8.844221105527637405e+00 1.997470037186316327e-02
8.969849246231152762e+00 1.931770541933570950e-02
9.095477386934671671e+00 1.869162987013010813e-02
9.221105527638190580e+00 1.809462054708135814e-02
9.346733668341705936e+00 1.752495689541442789e-02
9.472361809045224845e+00 1.698104011895280527e-02
9.597989949748743754e+00 1.646138330320744830e-02
9.723618090452259111e+00 1.596460242874686575e-02
9.849246231155778020e+00 1.548940818776242678e-02
9.974874371859293376e+00 1.503459852620455360e-02
1.010050251256281229e+01 1.459905184146819378e-02
1.022613065326633119e+01 1.418172077286682792e-02
1.035175879396984655e+01 1.378162652856801222e-02
1.047738693467336546e+01 1.339785369829946983e-02
1.060301507537688082e+01 1.302954550641301223e-02
1.072864321608039972e+01 1.267589946412850214e-02
1.085427135678391863e+01 1.233616338432453989e-02
1.097989949748743399e+01 1.200963172552529240e-02
1.110552763819095290e+01 1.169564223520688263e-02
1.123115577889447181e+01 1.139357286542553097e-02
1.135678391959798716e+01 1.110283893640736166e-02
1.148241206030150607e+01 1.082289052609850845e-02
1.160804020100502498e+01 1.055321006578960677e-02
1.173366834170854034e+01 1.029331012382732856e-02
1.185929648241205925e+01 1.004273136113076684e-02
1.198492462311557460e+01 9.801040643762821275e-03
1.211055276381909351e+01 9.567829299200357115e-03
1.223618090452261242e+01 9.342711504105620166e-03
1.236180904522612778e+01 9.125322792715008166e-03
1.248743718592964669e+01 8.915318675690927022e-03
1.261306532663316204e+01 8.712373360429601782e-03
1.273869346733668095e+01 8.516178564509330889e-03
1.286432160804019986e+01 8.326442414741492756e-03
1.298994974874371522e+01 8.142888424949651024e-03
1.311557788944723413e+01 7.965254546206754910e-03
1.324120603015075304e+01 7.793292283807465651e-03
1.336683417085426839e+01 7.626765875747992113e-03
1.349246231155778730e+01 7.465451527934913352e-03
1.361809045226130621e+01 7.309136701752106877e-03
1.374371859296482157e+01 7.157619449984138973e-03
1.386934673366834048e+01 7.010707797430786037e-03
1.399497487437185583e+01 6.868219162852498040e-03
1.412060301507537474e+01 6.729979819164290736e-03
1.424623115577889365e+01 6.595824389048533104e-03
1.437185929648240901e+01 6.465595373387272686e-03
1.449748743718592792e+01 6.339142710124754873e-03
1.462311557788944327e+01 6.216323361362446204e-03
1.474874371859296218e+01 6.097000926663407455e-03
1.487437185929648109e+01 5.981045280703011120e-03
1.500000000000000000e+01 5.868332233548511669e-03

# Emission Rate, 4 monolayers
-1.000000000000000000e+01 4.092181059976457425e-01
-9.874371859296482867e+00 4.104321469114792231e-01
-9.748743718592965735e+00 4.116561269530640832e-01
-9.623115577889446826e+00 4.128890700254263524e-01
-9.497487437185929693e+00 4.141316783625870745e-01
-9.371859296482412560e+00 4.153831107594501693e-01
-9.246231155778893651e+00 4.166439111700806497e-01
-9.120603015075376518e+00 4.179140419391383365e-01
-8.994974874371859386e+00 4.191933299528092238e-01
-8.869346733668342253e+00 4.204815920122280115e-01
-8.743718592964825120e+00 4.217789163023829557e-01
-8.618090452261306211e+00 4.230850173096130651e-01
-8.492462311557789079e+00 4.243999832153483309e-01
-8.366834170854271946e+00 4.257235178621464611e-01
-8.241206030150753037e+00 4.270561081610516063e-01
-8.115577889447235904e+00 4.283962420810963345e-01
-7.989949748743718771e+00 4.297444570910330941e-01
-7.864321608040201639e+00 4.311002347978065696e-01
-7.738693467336683618e+00 4.324634124883990349e-01
-7.613065326633165597e+00 4.338337297177374818e-01
-7.487437185929648464e+00 4.352106611275055048e-01
-7.361809045226131332e+00 4.365937454752248925e-01
-7.236180904522613311e+00 4.379826142511045739e-01
-7.110552763819095290e+00 4.393767469749423893e-01
-6.984924623115578157e+00 4.407754541134016324e-01
-6.859296482412061025e+00 4.421779568875066069e-01
-6.733668341708543004e+00 4.435836324629034433e-01
-6.608040201005024983e+00 4.449916983165504991e-01
-6.482412060301507850e+00 4.464011416716544556e-01
-6.356783919597990717e+00 4.478107894106215237e-01
-6.231155778894472697e+00 4.492196676708464786e-01
-6.105527638190954676e+00 4.506264237147620810e-01
-5.979899497487437543e+00 4.520297632012188482e-01
-5.854271356783920410e+00 4.534263704770708503e-01
-5.728643216080402389e+00 4.548177387478925526e-01
-5.603015075376884369e+00 4.562001651089046539e-01
-5.477386934673367236e+00 4.575716414409679578e-01
-5.351758793969850103e+00 4.589296099900661008e-01
-5.226130653266332082e+00 4.602714979750908708e-01
-5.100502512562814061e+00 4.615944117510172862e-01
-4.974874371859296929e+00 4.628949284362234295e-01
-4.849246231155779796e+00 4.641692074126628764e-01
-4.723618090452261775e+00 4.654132970221137588e-01
-4.597989949748743754e+00 4.666226734794765574e-01
-4.472361809045226622e+00 4.677920765884640564e-01
-4.346733668341709489e+00 4.689159888990213076e-01
-4.221105527638191468e+00 4.699848235501701277e-01
-4.095477386934673447e+00 4.710061795283020381e-01
-3.969849246231156314e+00 4.719431254083260585e-01
-3.844221105527639182e+00 4.730557104604807828e-01
-3.718592964824121161e+00 4.738114416496308490e-01
-3.592964824120603140e+00 4.744987509152533978e-01
-3.467336683417086007e+00 4.750678787781751899e-01
-3.341708542713568875e+00 4.755103796996981158e-01
-3.216080402010050854e+00 4.758087804637308182e-01
-3.090452261306532833e+00 4.759435763277793385e-01
-2.964824120603015700e+00 4.758923742534356127e-01
-2.839195979899498568e+00 4.756296194848120273e-01
-2.713567839195980547e+00 4.751258298265094160e-01
-2.587939698492462526e+00 4.743470203414055231e-01
-2.462311557788945393e+00 4.732535613137357489e-01
-2.336683417085428260e+00 4.717995702734168462e-01
-2.211055276381910240e+00 4.699310753567673693e-01
-2.085427135678392219e+00 4.675846397348186190e-01
-1.959798994974875086e+00 4.646850353856262217e-01
-1.834170854271357953e+00 4.611427548201954552e-01
-1.708542713567840821e+00 4.568501095362975106e-01
-1.582914572864321912e+00 4.516765132445212938e-01
-1.457286432160804779e+00 4.454624603050371667e-01
-1.331658291457287646e+00 4.380106354405957636e-01
-1.206030150753768737e+00 4.290728489421832825e-01
-1.080402010050251604e+00 4.183323592990508821e-01
-9.547738693467344717e-01 4.055907872339832854e-01
-8.291457286432173390e-01 3.925869828403441009e-01
-7.035175879397002063e-01 3.797907939791649312e-01
-5.778894472361812973e-01 3.671918232821640982e-01
-4.522613065326641646e-01 3.547829856434466800e-01
-3.266331658291470319e-01 3.425686114159349205e-01
-2.010050251256281229e-01 3.306192537819739319e-01
-7.537688442211099016e-02 3.193156920390448072e-01
5.025125628140614253e-02 3.082725512989029637e-01
1.758793969849232752e-01 2.960638822047001462e-01
3.015075376884404079e-01 2.815415154078924620e-01
4.271356783919593170e-01 2.641699299368956422e-01
5.527638190954764497e-01 2.466195197989581034e-01
6.783919597989935824e-01 2.330938386125025463e-01
8.040201005025124914e-01 2.258710602515793253e-01
9.296482412060296241e-01 2.243305784305804629e-01
1.055276381909546757e+00 2.264052190257559161e-01
1.180904522613063889e+00 2.302600659860252752e-01
1.306532663316581022e+00 2.349140757873929564e-01
1.432160804020099931e+00 2.399578354468131502e-01
1.557788944723617064e+00 2.451551400052747187e-01
1.683417085427134197e+00 2.502797232224628909e-01
1.809045226130653106e+00 2.550960471235470539e-01
1.934673366834170238e+00 2.593694666797624615e-01
2.060301507537687371e+00 2.628753731786181991e-01
2.185929648241204504e+00 2.654079976643000105e-01
2.311557788944721636e+00 2.667904134924948822e-01
2.437185929648240545e+00 2.668849498677935972e-01
2.562814070351757678e+00 2.656023863777746685e-01
2.688442211055274811e+00 2.629082704336959120e-01
2.814070351758793720e+00 2.588250891020234534e-01
2.939698492462310853e+00 2.534297054659796489e-01
3.065326633165827985e+00 2.468462853817039171e-01
3.190954773869345118e+00 2.392356931072665283e-01
3.316582914572862251e+00 2.307828407964461759e-01
3.442211055276381160e+00 2.216836371066557565e-01
3.567839195979898292e+00 2.121330041873018268e-01
3.693467336683415425e+00 2.023150205838481486e-01
3.819095477386934334e+00 1.923957410695080750e-01
3.944723618090451467e+00 1.825187719668050212e-01
4.070351758793968600e+00 1.728033254193790669e-01
4.195979899497485732e+00 1.633442680862738361e-01
4.321608040201002865e+00 1.542136064318778421e-01
4.447236180904521774e+00 1.454628767157462033e-01
4.572864321608038907e+00 1.371259920266116594e-01
4.698492462311556039e+00 1.292222061800193667e-01
4.824120603015074948e+00 1.217589605632278527e-01
4.949748743718592081e+00 1.147344712780062753e-01
5.075376884422109214e+00 1.081399847642612322e-01
5.201005025125626346e+00 1.019616804576403690e-01
5.326633165829143479e+00 9.618223177634155352e-02
5.452261306532662388e+00 9.078205573257197569e-02
5.577889447236179521e+00 8.574029057109268381e-02
5.703517587939696654e+00 8.103554333757485850e-02
5.829145728643215563e+00 7.664644771890130603e-02
5.954773869346732695e+00 7.255206871237121491e-02
6.080402010050249828e+00 6.873218591129372224e-02
6.206030150753768737e+00 6.516748222388288325e-02
6.331658291457284093e+00 6.183966012892511827e-02
6.457286432160803002e+00 5.873150334424156321e-02
6.582914572864318359e+00 5.582689814247945859e-02
6.708542713567837268e+00 5.311082548972952122e-02
6.834170854271356177e+00 5.056933267236795454e-02
6.959798994974871533e+00 4.818949104873623129e-02
7.085427135678390442e+00 4.595934494586732116e-02
7.211055276381909351e+00 4.386785544828641220e-02
7.336683417085424708e+00 4.190484183334586971e-02
7.462311557788943617e+00 4.006092264105152317e-02
7.587939698492462526e+00 3.832745777978602969e-02
7.713567839195977882e+00 3.669649262462235800e-02
7.839195979899496791e+00 3.516070473105483568e-02
7.964824120603012148e+00 3.371335353906883964e-02
8.090452261306531057e+00 3.234823326075744049e-02
8.216080402010049966e+00 3.105962901360492801e-02
8.341708542713565322e+00 2.984227616890762838e-02
8.467336683417084231e+00 2.869132282113611571e-02
8.592964824120599587e+00 2.760229524203997378e-02
8.718592964824118496e+00 2.657106615735116070e-02
8.844221105527637405e+00 2.559382566963556288e-02
8.969849246231152762e+00 2.466705464544473314e-02
9.095477386934671671e+00 2.378750038456686755e-02
9.221105527638190580e+00 2.295215439434093382e-02
9.346733668341705936e+00 2.215823209866667545e-02
9.472361809045224845e+00 2.140315432050728800e-02
9.597989949748743754e+00 2.068453038648846581e-02
9.723618090452259111e+00 2.000014271284762321e-02
9.849246231155778020e+00 1.934793274186387413e-02
9.974874371859293376e+00 1.872598810881185086e-02
1.010050251256281229e+01 1.813253092884406503e-02
1.022613065326633119e+01 1.756590710269884809e-02
1.035175879396984655e+01 1.702457654896270822e-02
1.047738693467336546e+01 1.650710427869648417e-02
1.060301507537688082e+01 1.601215223601418214e-02
1.072864321608039972e+01 1.553847183476307105e-02
1.085427135678391863e+01 1.508489712841392348e-02
1.097989949748743399e+01 1.465033855565594026e-02
1.110552763819095290e+01 1.423377720977010881e-02
1.123115577889447181e+01 1.383425958464149820e-02
1.135678391959798716e+01 1.345089275469157214e-02
1.148241206030150607e+01 1.308283995001428140e-02
1.160804020100502498e+01 1.272931649162615392e-02
1.173366834170854034e+01 1.238958605502347120e-02
1.185929648241205925e+01 1.206295723321037378e-02
1.198492462311557460e+01 1.174878037304790540e-02
1.211055276381909351e+01 1.144644466122132775e-02
1.223618090452261242e+01 1.115537543822107958e-02
1.236180904522612778e+01 1.087503172095260172e-02
1.248743718592964669e+01 1.060490391605233354e-02
1.261306532663316204e+01 1.034451170789556403e-02
1.273869346733668095e+01 1.009340210659485405e-02
1.286432160804019986e+01 9.851147642659133577e-03
1.298994974874371522e+01 9.617344696176201649e-03
1.311557788944723413e+01 9.391611949466575904e-03
1.324120603015075304e+01 9.173588953138619995e-03
1.336683417085426839e+01 8.962934796364275397e-03
1.349246231155778730e+01 8.759326873000612343e-03
1.361809045226130621e+01 8.562459735912913636e-03
1.374371859296482157e+01 8.372044032517336407e-03
1.386934673366834048e+01 8.187805515162297626e-03
1.399497487437185583e+01 8.009484120513672700e-03
1.412060301507537474e+01 7.836833112604177365e-03
1.424623115577889365e+01 7.669618284658249671e-03
1.437185929648240901e+01 7.507617215213110637e-03
1.449748743718592792e+01 7.350618574429703192e-03
1.462311557788944327e+01 7.198421476826518360e-03
1.474874371859296218e+01 7.050834876978474830e-03
1.487437185929648109e+01 6.907677005004960076e-03
1.500000000000000000e+01 6.768774838928111846e-03

# Emission Rate, 5 monolayers
-1.000000000000000000e+01 3.862981890859220058e-01
-9.874371859296482867e+00 3.871901137965567119e-01
-9.748743718592965735e+00 3.882165260110891358e-01
-9.623115577889446826e+00 3.889948490425110816e-01
-9.497487437185929693e+00 3.900956065521850036e-01
-9.371859296482412560e+00 3.909833669309769610e-01
-9.246231155778893651e+00 3.920405451163128108e-01
-9.120603015075376518e+00 3.928275901758260247e-01
-8.994974874371859386e+00 3.939384193437346915e-01
-8.869346733668342253e+00 3.947610092817366301e-01
-8.743718592964825120e+00 3.957669744743093077e-01
-8.618090452261306211e+00 3.967034659256967188e-01
-8.492462311557789079e+00 3.978087714894527616e-01
-8.366834170854271946e+00 3.986313656492119217e-01
-8.241206030150753037e+00 3.996427116034863558e-01
-8.115577889447235904e+00 4.005769563693967195e-01
-7.989949748743718771e+00 4.016829738594473453e-01
-7.864321608040201639e+00 4.025008966353182394e-01
-7.738693467336683618e+00 4.034958986861109653e-01
-7.613065326633165597e+00 4.044614581257254260e-01
-7.487437185929648464e+00 4.052843893788645735e-01
-7.361809045226131332e+00 4.063567041120639822e-01
-7.236180904522613311e+00 4.073040642858287708e-01
-7.110552763819095290e+00 4.082547173889063408e-01
-6.984924623115578157e+00 4.090541298029372608e-01
-6.859296482412061025e+00 4.100981974223248394e-01
-6.733668341708543004e+00 4.110165856975226406e-01
-6.608040201005024983e+00 4.119274254863564688e-01
-6.482412060301507850e+00 4.126865365012091780e-01
-6.356783919597990717e+00 4.137080819269730037e-01
-6.231155778894472697e+00 4.143801369504726551e-01
-6.105527638190954676e+00 4.153545221544323041e-01
-5.979899497487437543e+00 4.160944074069944931e-01
-5.854271356783920410e+00 4.170464465132258103e-01
-5.728643216080402389e+00 4.176335391341630121e-01
-5.603015075376884369e+00 4.185203964483306671e-01
-5.477386934673367236e+00 4.191595140682070064e-01
-5.351758793969850103e+00 4.200001190715645927e-01
-5.226130653266332082e+00 4.204679065497605173e-01
-5.100502512562814061e+00 4.212098994375412242e-01
-4.974874371859296929e+00 4.216925166269972491e-01
-4.849246231155779796e+00 4.221847513676626473e-01
-4.723618090452261775e+00 4.226962427142602063e-01
-4.597989949748743754e+00 4.232135332298662123e-01
-4.472361809045226622e+00 4.234770638629860029e-01
-4.346733668341709489e+00 4.237311507015250611e-01
-4.221105527638191468e+00 4.239745015081878288e-01
-4.095477386934673447e+00 4.242009120466668226e-01
-3.969849246231156314e+00 4.241400720999778384e-01
-3.844221105527639182e+00 4.240417834020797638e-01
-3.718592964824121161e+00 4.238905284839569187e-01
-3.592964824120603140e+00 4.236854047157013747e-01
-3.467336683417086007e+00 4.231455308987766561e-01
-3.341708542713568875e+00 4.225134167759057591e-01
-3.216080402010050854e+00 4.218196997998980846e-01
-3.090452261306532833e+00 4.206937453199667276e-01
-2.964824120603015700e+00 4.196813688931205766e-01
-2.839195979899498568e+00 4.182310742392479352e-01
-2.713567839195980547e+00 4.166500515770569235e-01
-2.587939698492462526e+00 4.145349666755959173e-01
-2.462311557788945393e+00 4.124041596778184049e-01
-2.336683417085428260e+00 4.097111713907377606e-01
-2.211055276381910240e+00 4.067223118841956087e-01
-2.085427135678392219e+00 4.030425253064608970e-01
-1.959798994974875086e+00 3.991211813789491969e-01
-1.834170854271357953e+00 3.943122779293286584e-01
-1.708542713567840821e+00 3.890079883132969707e-01
-1.582914572864321912e+00 3.827984136656932823e-01
-1.457286432160804779e+00 3.758133263050305595e-01
-1.331658291457287646e+00 3.675043247155135306e-01
-1.206030150753768737e+00 3.580835744563896639e-01
-1.080402010050251604e+00 3.470542653006901679e-01
-9.547738693467344717e-01 3.347765150234398579e-01
-8.291457286432173390e-01 3.226529590174698758e-01
-7.035175879397002063e-01 3.108034896791328494e-01
-5.778894472361812973e-01 2.992225068037983604e-01
-4.522613065326641646e-01 2.879073133535900997e-01
-3.266331658291470319e-01 2.768646469573430302e-01
-2.010050251256281229e-01 2.661546555159567951e-01
-7.537688442211099016e-02 2.560856230634013242e-01
5.025125628140614253e-02 2.463495356394576896e-01
1.758793969849232752e-01 2.358144757684497717e-01
3.015075376884404079e-01 2.235830231885920227e-01
4.271356783919593170e-01 2.092500616060813667e-01
5.527638190954764497e-01 1.949422388236006221e-01
6.783919597989935824e-01 1.839742633260281757e-01
8.040201005025124914e-01 1.781281155094976421e-01
9.296482412060296241e-01 1.769112575453863079e-01
1.055276381909546757e+00 1.787124475111803168e-01
1.180904522613063889e+00 1.821192279940868075e-01
1.306532663316581022e+00 1.864003952223652616e-01
1.432160804020099931e+00 1.912805757274925744e-01
1.557788944723617064e+00 1.966242542546254579e-01
1.683417085427134197e+00 2.023036471894049115e-01
1.809045226130653106e+00 2.081788014593395630e-01
1.934673366834170238e+00 2.140998846544723277e-01
2.060301507537687371e+00 2.199079621559703046e-01
2.185929648241204504e+00 2.254353977473922133e-01
2.311557788944721636e+00 2.305080636634234958e-01
2.437185929648240545e+00 2.349499173081336101e-01
2.562814070351757678e+00 2.385898035174621457e-01
2.688442211055274811e+00 2.412699808897542930e-01
2.814070351758793720e+00 2.428555419813148708e-01
2.939698492462310853e+00 2.432436155662056065e-01
3.065326633165827985e+00 2.423710963740400293e-01
3.190954773869345118e+00 2.402197239184582223e-01
3.316582914572862251e+00 2.368176544856759880e-01
3.442211055276381160e+00 2.322371919721887001e-01
3.567839195979898292e+00 2.265889492746576417e-01
3.693467336683415425e+00 2.200132559798449461e-01
3.819095477386934334e+00 2.126699832018893455e-01
3.944723618090451467e+00 2.047280574001601738e-01
4.070351758793968600e+00 1.963557936952309291e-01
4.195979899497485732e+00 1.877128688283046798e-01
4.321608040201002865e+00 1.789443746699491689e-01
4.447236180904521774e+00 1.701770367462532851e-01
4.572864321608038907e+00 1.615174090488881165e-01
4.698492462311556039e+00 1.530516897658344699e-01
4.824120603015074948e+00 1.448467358787971504e-01
4.949748743718592081e+00 1.369518639399599780e-01
5.075376884422109214e+00 1.294010807875227986e-01
5.201005025125626346e+00 1.222154656525283739e-01
5.326633165829143479e+00 1.154055052058685499e-01
5.452261306532662388e+00 1.089732542584103125e-01
5.577889447236179521e+00 1.029142518989162869e-01
5.703517587939696654e+00 9.721916491687709883e-02
5.829145728643215563e+00 9.187515891786643407e-02
5.954773869346732695e+00 8.686701517044743970e-02
6.080402010050249828e+00 8.217802068826286777e-02
6.206030150753768737e+00 7.779066282879396055e-02
6.331658291457284093e+00 7.368715978965142965e-02
6.457286432160803002e+00 6.984985630157088121e-02
6.582914572864318359e+00 6.626151062264307168e-02
6.708542713567837268e+00 6.290549532026794288e-02
6.834170854271356177e+00 5.976593072897138509e-02
6.959798994974871533e+00 5.682776663407269890e-02
7.085427135678390442e+00 5.407682477432654983e-02
7.211055276381909351e+00 5.149981221976634299e-02
7.336683417085424708e+00 4.908431355552751035e-02
7.462311557788943617e+00 4.681876805419742799e-02
7.587939698492462526e+00 4.469243660236622839e-02
7.713567839195977882e+00 4.269536201275356269e-02
7.839195979899496791e+00 4.081832545473077639e-02
7.964824120603012148e+00 3.905280103090297272e-02
8.090452261306531057e+00 3.739090997882359158e-02
8.216080402010049966e+00 3.582537555371049370e-02
8.341708542713565322e+00 3.434947932431361983e-02
8.467336683417084231e+00 3.295701936870500115e-02
8.592964824120599587e+00 3.164227067261322912e-02
8.718592964824118496e+00 3.039994789634914082e-02
8.844221105527637405e+00 2.922517057636967244e-02
8.969849246231152762e+00 2.811343075616122913e-02
9.095477386934671671e+00 2.706056299009045041e-02
9.221105527638190580e+00 2.606271663060721194e-02
9.346733668341705936e+00 2.511633028662783526e-02
9.472361809045224845e+00 2.421810832825420715e-02
9.597989949748743754e+00 2.336499930652880322e-02
9.723618090452259111e+00 2.255417615569648218e-02
9.849246231155778020e+00 2.178301804664581343e-02
9.974874371859293376e+00 2.104909376513422470e-02
1.010050251256281229e+01 2.035014649354295255e-02
1.022613065326633119e+01 1.968407988170772782e-02
1.035175879396984655e+01 1.904894529957296828e-02
1.047738693467336546e+01 1.844293017164482656e-02
1.060301507537688082e+01 1.786434730076064473e-02
1.072864321608039972e+01 1.731162509535555741e-02
1.085427135678391863e+01 1.678329862187594515e-02
1.097989949748743399e+01 1.627800140995606590e-02
1.110552763819095290e+01 1.579445794434333056e-02
1.123115577889447181e+01 1.533147678316725167e-02
1.135678391959798716e+01 1.488794424743332748e-02
1.148241206030150607e+01 1.446281863149444236e-02
1.160804020100502498e+01 1.405512488873190621e-02
1.173366834170854034e+01 1.366394975078604260e-02
1.185929648241205925e+01 1.328843724243266092e-02
1.198492462311557460e+01 1.292778455763152375e-02
1.211055276381909351e+01 1.258123826541803977e-02
1.223618090452261242e+01 1.224809081704701132e-02
1.236180904522612778e+01 1.192767732864219964e-02
1.248743718592964669e+01 1.161937261559011642e-02
1.261306532663316204e+01 1.132258845736496683e-02
1.273869346733668095e+01 1.103677107323886540e-02
1.286432160804019986e+01 1.076139879113738491e-02
1.298994974874371522e+01 1.049597989348565949e-02
1.311557788944723413e+01 1.024005062533410101e-02
1.324120603015075304e+01 9.993173351362256290e-03
1.336683417085426839e+01 9.754934849546413947e-03
1.349246231155778730e+01 9.524944730353826494e-03
1.361809045226130621e+01 9.302833971303567026e-03
1.374371859296482157e+01 9.088253557620606937e-03
1.386934673366834048e+01 8.880873220514722000e-03
1.399497487437185583e+01 8.680380265346765087e-03
1.412060301507537474e+01 8.486478482608649648e-03
1.424623115577889365e+01 8.298887135246971192e-03
1.437185929648240901e+01 8.117340016408460326e-03
1.449748743718592792e+01 7.941584572184686580e-03
1.462311557788944327e+01 7.771381084387310456e-03
1.474874371859296218e+01 7.606501908798512027e-03
1.487437185929648109e+01 7.446730764717939509e-03
1.500000000000000000e+01 7.291862071970474368e-03

# Emission Rate, 6 monolayers
-1.000000000000000000e+01 3.173013628328474334e-01
-9.874371859296482867e+00 3.172779228341682245e-01
-9.748743718592965735e+00 3.175564913331235806e-01
-9.623115577889446826e+00 3.178288587297426471e-01
-9.497487437185929693e+00 3.178656785772938642e-01
-9.371859296482412560e+00 3.183081282217984365e-01
-9.246231155778893651e+00 3.182653679471096897e-01
-9.120603015075376518e+00 3.186262334288564868e-01
-8.994974874371859386e+00 3.187154224164880922e-01
-8.869346733668342253e+00 3.188084051342320868e-01
-8.743718592964825120e+00 3.191147350241165248e-01
-8.618090452261306211e+00 3.190137920098295443e-01
-8.492462311557789079e+00 3.193783142338464387e-01
-8.366834170854271946e+00 3.192965138143884496e-01
-8.241206030150753037e+00 3.194518341307923670e-01
-8.115577889447235904e+00 3.195635819809067302e-01
-7.989949748743718771e+00 3.194460309543331045e-01
-7.864321608040201639e+00 3.197190307808330245e-01
-7.738693467336683618e+00 3.194994102788500379e-01
-7.613065326633165597e+00 3.196800128660874374e-01
-7.487437185929648464e+00 3.195689659000058858e-01
-7.361809045226131332e+00 3.194641421645774693e-01
-7.236180904522613311e+00 3.195494736582902284e-01
-7.110552763819095290e+00 3.192251131484649118e-01
-6.984924623115578157e+00 3.193514429805949795e-01
-6.859296482412061025e+00 3.190164233262317017e-01
-6.733668341708543004e+00 3.189137664707511477e-01
-6.608040201005024983e+00 3.187408828252144000e-01
-6.482412060301507850e+00 3.183371376916404594e-01
-6.356783919597990717e+00 3.182963605515539696e-01
-6.231155778894472697e+00 3.177540117598212088e-01
-6.105527638190954676e+00 3.175939166140093750e-01
-5.979899497487437543e+00 3.171172607136963362e-01
-5.854271356783920410e+00 3.166388495221374444e-01
-5.728643216080402389e+00 3.163137170403327869e-01
-5.603015075376884369e+00 3.155718239687932969e-01
-5.477386934673367236e+00 3.152451005657129213e-01
-5.351758793969850103e+00 3.144377329294362200e-01
-5.226130653266332082e+00 3.138384719051496852e-01
-5.100502512562814061e+00 3.131288383629345362e-01
-4.974874371859296929e+00 3.121750087354412950e-01
-4.849246231155779796e+00 3.115301359117640390e-01
-4.723618090452261775e+00 3.103678629090156904e-01
-4.597989949748743754e+00 3.095381249918127131e-01
-4.472361809045226622e+00 3.083537571022362811e-01
-4.346733668341709489e+00 3.071343257830781992e-01
-4.221105527638191468e+00 3.060001311100573607e-01
-4.095477386934673447e+00 3.044267753158672596e-01
-3.969849246231156314e+00 3.031857383442357889e-01
-3.844221105527639182e+00 3.014291880590555528e-01
-3.718592964824121161e+00 2.998082981348529352e-01
-3.592964824120603140e+00 2.980028366803859075e-01
-3.467336683417086007e+00 2.959038455928906242e-01
-3.341708542713568875e+00 2.939628157863931057e-01
-3.216080402010050854e+00 2.917290970465053479e-01
-3.090452261306532833e+00 2.893133358560984747e-01
-2.964824120603015700e+00 2.865629032427275957e-01
-2.839195979899498568e+00 2.839270157753106538e-01
-2.713567839195980547e+00 2.806979056310895948e-01
-2.587939698492462526e+00 2.775829430295839728e-01
-2.462311557788945393e+00 2.739719244149754762e-01
-2.336683417085428260e+00 2.701390474398576158e-01
-2.211055276381910240e+00 2.661249672640592645e-01
-2.085427135678392219e+00 2.615181668083830790e-01
-1.959798994974875086e+00 2.568680751799976569e-01
-1.834170854271357953e+00 2.515027273802533103e-01
-1.708542713567840821e+00 2.458709122158206084e-01
-1.582914572864321912e+00 2.396709333285174659e-01
-1.457286432160804779e+00 2.328033023851780736e-01
-1.331658291457287646e+00 2.254754324630185713e-01
-1.206030150753768737e+00 2.171633243336542340e-01
-1.080402010050251604e+00 2.082813683593637832e-01
-9.547738693467344717e-01 1.994590433431192300e-01
-8.291457286432173390e-01 1.908237122723490109e-01
-7.035175879397002063e-01 1.823803072555570670e-01
-5.778894472361812973e-01 1.741357805652389013e-01
-4.522613065326641646e-01 1.660989400143419170e-01
-3.266331658291470319e-01 1.582838813413043055e-01
-2.010050251256281229e-01 1.507344325950576713e-01
-7.537688442211099016e-02 1.436317244014194416e-01
5.025125628140614253e-02 1.368070896368025480e-01
1.758793969849232752e-01 1.296449176514375967e-01
3.015075376884404079e-01 1.216815508158267667e-01
4.271356783919593170e-01 1.127369653027980728e-01
5.527638190954764497e-01 1.039877943713682085e-01
6.783919597989935824e-01 9.719035493058467146e-02
8.040201005025124914e-01 9.323145520547843068e-02
9.296482412060296241e-01 9.178921093580619250e-02
1.055276381909546757e+00 9.198482735415150491e-02
1.180904522613063889e+00 9.307815221070475653e-02
1.306532663316581022e+00 9.470461838124971665e-02
1.432160804020099931e+00 9.674679531714341918e-02
1.557788944723617064e+00 9.916793026579667769e-02
1.683417085427134197e+00 1.019440593189214622e-01
1.809045226130653106e+00 1.050539586697470246e-01
1.934673366834170238e+00 1.084799323652121394e-01
2.060301507537687371e+00 1.122072086007611241e-01
2.185929648241204504e+00 1.162223464050802374e-01
2.311557788944721636e+00 1.205115772016947806e-01
2.437185929648240545e+00 1.250592601750588340e-01
2.562814070351757678e+00 1.298464140898185626e-01
2.688442211055274811e+00 1.348492853010671011e-01
2.814070351758793720e+00 1.400379432829608195e-01
2.939698492462310853e+00 1.453749289697849612e-01
3.065326633165827985e+00 1.508140159117057066e-01
3.190954773869345118e+00 1.562991798226551765e-01
3.316582914572862251e+00 1.617639066286703509e-01
3.442211055276381160e+00 1.671309981530927358e-01
3.567839195979898292e+00 1.723130510614229172e-01
3.693467336683415425e+00 1.772137795658981219e-01
3.819095477386934334e+00 1.817303160801600759e-01
3.944723618090451467e+00 1.857565491415162362e-01
4.070351758793968600e+00 1.891874430161827048e-01
4.195979899497485732e+00 1.919241367428581868e-01
4.321608040201002865e+00 1.938794623065027423e-01
4.447236180904521774e+00 1.949833835215356581e-01
4.572864321608038907e+00 1.951877755762966016e-01
4.698492462311556039e+00 1.944699715522020533e-01
4.824120603015074948e+00 1.928346114123025423e-01
4.949748743718592081e+00 1.903135306460281839e-01
5.075376884422109214e+00 1.869636838448732186e-01
5.201005025125626346e+00 1.828633598160760987e-01
5.326633165829143479e+00 1.781071548213857825e-01
5.452261306532662388e+00 1.728002894228690967e-01
5.577889447236179521e+00 1.670528678538786005e-01
5.703517587939696654e+00 1.609745988950114226e-01
5.829145728643215563e+00 1.546703549451525772e-01
5.954773869346732695e+00 1.482367794373695147e-01
6.080402010050249828e+00 1.417599959618549565e-01
6.206030150753768737e+00 1.353143483389494250e-01
6.331658291457284093e+00 1.289620193886949207e-01
6.457286432160803002e+00 1.227533363202864131e-01
6.582914572864318359e+00 1.167275647076607692e-01
6.708542713567837268e+00 1.109140102835090153e-01
6.834170854271356177e+00 1.053332779451493784e-01
6.959798994974871533e+00 9.999857208953981391e-02
7.085427135678390442e+00 9.491695596828908510e-02
7.211055276381909351e+00 9.009051689718940159e-02
7.336683417085424708e+00 8.551740748862396435e-02
7.462311557788943617e+00 8.119275049607754813e-02
7.587939698492462526e+00 7.710940699574206358e-02
7.713567839195977882e+00 7.325861543322294278e-02
7.839195979899496791e+00 6.963051354573907004e-02
7.964824120603012148e+00 6.621455725510518031e-02
8.090452261306531057e+00 6.299985108172283244e-02
8.216080402010049966e+00 5.997540405164703686e-02
8.341708542713565322e+00 5.713032389683000978e-02
8.467336683417084231e+00 5.445396089026398323e-02
8.592964824120599587e+00 5.193601111693320338e-02
8.718592964824118496e+00 4.956658748538004394e-02
8.844221105527637405e+00 4.733626540549208672e-02
8.969849246231152762e+00 4.523610883203763727e-02
9.095477386934671671e+00 4.325768130895586705e-02
9.221105527638190580e+00 4.139304574703282086e-02
9.346733668341705936e+00 3.963475591036389606e-02
9.472361809045224845e+00 3.797584196258072670e-02
9.597989949748743754e+00 3.640979191276304261e-02
9.723618090452259111e+00 3.493053038760247919e-02
9.849246231155778020e+00 3.353239582282575154e-02
9.974874371859293376e+00 3.221011690280736056e-02
1.010050251256281229e+01 3.095878886629396462e-02
1.022613065326633119e+01 2.977385013109863990e-02
1.035175879396984655e+01 2.865105956155266850e-02
1.047738693467336546e+01 2.758647460217311664e-02
1.060301507537688082e+01 2.657643042431987943e-02
1.072864321608039972e+01 2.561752017322349931e-02
1.085427135678391863e+01 2.470657635948578235e-02
1.097989949748743399e+01 2.384065340550706874e-02
1.110552763819095290e+01 2.301701133370595564e-02
1.123115577889447181e+01 2.223310056616693495e-02
1.135678391959798716e+01 2.148654779356011860e-02
1.148241206030150607e+01 2.077514286343754360e-02
1.160804020100502498e+01 2.009682663335140423e-02
1.173366834170854034e+01 1.944967973189649924e-02
1.185929648241205925e+01 1.883191217015195429e-02
1.198492462311557460e+01 1.824185374661873096e-02
1.211055276381909351e+01 1.767794519028863948e-02
1.223618090452261242e+01 1.713872998845325860e-02
1.236180904522612778e+01 1.662284684874812402e-02
1.248743718592964669e+01 1.612902274717756962e-02
1.261306532663316204e+01 1.565606651719428019e-02
1.273869346733668095e+01 1.520286293758538188e-02
1.286432160804019986e+01 1.476836727987071787e-02
1.298994974874371522e+01 1.435160027871279671e-02
1.311557788944723413e+01 1.395164349153179759e-02
1.324120603015075304e+01 1.356763501608325082e-02
1.336683417085426839e+01 1.319876553717647810e-02
1.349246231155778730e+01 1.284427467598552551e-02
1.361809045226130621e+01 1.250344761752723334e-02
1.374371859296482157e+01 1.217561199385620851e-02
1.386934673366834048e+01 1.186013500235820819e-02
1.399497487437185583e+01 1.155642074021705906e-02
1.412060301507537474e+01 1.126390773769259113e-02
1.424623115577889365e+01 1.098206667428630080e-02
1.437185929648240901e+01 1.071039826319402158e-02
1.449748743718592792e+01 1.044843129066023828e-02
1.462311557788944327e+01 1.019572079796266309e-02
1.474874371859296218e+01 9.951846394777278879e-03
1.487437185929648109e+01 9.716410693609718249e-03
1.500000000000000000e+01 9.489037855834877438e-03

# Emission Rate, 7 monolayers
-1.000000000000000000e+01 2.873976732565636238e-01
-9.874371859296482867e+00 2.872462222192478931e-01
-9.748743718592965735e+00 2.872059976206581267e-01
-9.623115577889446826e+00 2.872441775094186633e-01
-9.497487437185929693e+00 2.870024306332914499e-01
-9.371859296482412560e+00 2.872103835385036441e-01
-9.246231155778893651e+00 2.870985830377901782e-01
-9.120603015075376518e+00 2.870950112236133611e-01
-8.994974874371859386e+00 2.867967162844631823e-01
-8.869346733668342253e+00 2.869539404254392023e-01
-8.743718592964825120e+00 2.867747194802167110e-01
-8.618090452261306211e+00 2.867227224479544367e-01
-8.492462311557789079e+00 2.863584877050262545e-01
-8.366834170854271946e+00 2.863154713847184119e-01
-8.241206030150753037e+00 2.859931662307767519e-01
-8.115577889447235904e+00 2.860959979335642722e-01
-7.989949748743718771e+00 2.856408289150521584e-01
-7.864321608040201639e+00 2.855028398218096841e-01
-7.738693467336683618e+00 2.851781892806515284e-01
-7.613065326633165597e+00 2.847657137246456527e-01
-7.487437185929648464e+00 2.846077241751782116e-01
-7.361809045226131332e+00 2.843457725493120369e-01
-7.236180904522613311e+00 2.839466760873958218e-01
-7.110552763819095290e+00 2.834262667962522131e-01
-6.984924623115578157e+00 2.831700276696505481e-01
-6.859296482412061025e+00 2.827887727175741328e-01
-6.733668341708543004e+00 2.822890705793092980e-01
-6.608040201005024983e+00 2.816266812417998477e-01
-6.482412060301507850e+00 2.812303060434113156e-01
-6.356783919597990717e+00 2.804494302396181027e-01
-6.231155778894472697e+00 2.801484227734260535e-01
-6.105527638190954676e+00 2.792988437711751981e-01
-5.979899497487437543e+00 2.787509726022033285e-01
-5.854271356783920410e+00 2.778629281816538121e-01
-5.728643216080402389e+00 2.770688873378492345e-01
-5.603015075376884369e+00 2.762779458853125147e-01
-5.477386934673367236e+00 2.755866572528855030e-01
-5.351758793969850103e+00 2.745232049754045556e-01
-5.226130653266332082e+00 2.735177095843925321e-01
-5.100502512562814061e+00 2.725215463450249564e-01
-4.974874371859296929e+00 2.715956698633756328e-01
-4.849246231155779796e+00 2.703093500357642842e-01
-4.723618090452261775e+00 2.690297537070699407e-01
-4.597989949748743754e+00 2.678235377394082017e-01
-4.472361809045226622e+00 2.662462851033992606e-01
-4.346733668341709489e+00 2.650524508743819507e-01
-4.221105527638191468e+00 2.634100912747356915e-01
-4.095477386934673447e+00 2.618855355909706639e-01
-3.969849246231156314e+00 2.599677691612237163e-01
-3.844221105527639182e+00 2.583996998804857781e-01
-3.718592964824121161e+00 2.563642387401166567e-01
-3.592964824120603140e+00 2.544270844017280653e-01
-3.467336683417086007e+00 2.520898112878768305e-01
-3.341708542713568875e+00 2.498657604564998302e-01
-3.216080402010050854e+00 2.473774380123812677e-01
-3.090452261306532833e+00 2.450185104964680283e-01
-2.964824120603015700e+00 2.421176102036037558e-01
-2.839195979899498568e+00 2.392559683701217521e-01
-2.713567839195980547e+00 2.361710050382818671e-01
-2.587939698492462526e+00 2.327586766335233148e-01
-2.462311557788945393e+00 2.294124707312013012e-01
-2.336683417085428260e+00 2.256801355921654040e-01
-2.211055276381910240e+00 2.217089072973051356e-01
-2.085427135678392219e+00 2.173297834672251183e-01
-1.959798994974875086e+00 2.129018125860459298e-01
-1.834170854271357953e+00 2.079957826674084798e-01
-1.708542713567840821e+00 2.027416366419941829e-01
-1.582914572864321912e+00 1.969562109965785068e-01
-1.457286432160804779e+00 1.908853514800293583e-01
-1.331658291457287646e+00 1.841407246701592948e-01
-1.206030150753768737e+00 1.770847458549943132e-01
-1.080402010050251604e+00 1.699213908852880983e-01
-9.547738693467344717e-01 1.627733692113601249e-01
-8.291457286432173390e-01 1.556587534905232995e-01
-7.035175879397002063e-01 1.485991368863490980e-01
-5.778894472361812973e-01 1.416184655844610341e-01
-4.522613065326641646e-01 1.347422094947200999e-01
-3.266331658291470319e-01 1.279994905366023117e-01
-2.010050251256281229e-01 1.214421626987504527e-01
-7.537688442211099016e-02 1.152301687111200457e-01
5.025125628140614253e-02 1.092395966833063226e-01
1.758793969849232752e-01 1.029919585605988258e-01
3.015075376884404079e-01 9.613757508144463171e-02
4.271356783919593170e-01 8.855695049512642136e-02
5.527638190954764497e-01 8.119252542172140930e-02
6.783919597989935824e-01 7.541279297248999758e-02
8.040201005025124914e-01 7.187928759106763932e-02
9.296482412060296241e-01 7.030778249258964885e-02
1.055276381909546757e+00 6.999527097309611590e-02
1.180904522613063889e+00 7.036072729330823672e-02
1.306532663316581022e+00 7.112009320918324939e-02
1.432160804020099931e+00 7.218128404157006517e-02
1.557788944723617064e+00 7.351485296210630294e-02
1.683417085427134197e+00 7.510220732445047065e-02
1.809045226130653106e+00 7.692814945784424985e-02
1.934673366834170238e+00 7.898160413665115953e-02
2.060301507537687371e+00 8.125534433133525802e-02
2.185929648241204504e+00 8.374505233770367096e-02
2.311557788944721636e+00 8.644840516615852344e-02
2.437185929648240545e+00 8.936430524648687757e-02
2.562814070351757678e+00 9.249221237039739751e-02
2.688442211055274811e+00 9.583152382484975973e-02
2.814070351758793720e+00 9.938096244693146730e-02
2.939698492462310853e+00 1.031379432149217568e-01
3.065326633165827985e+00 1.070978974287142421e-01
3.190954773869345118e+00 1.112535410995130480e-01
3.316582914572862251e+00 1.155940821925306033e-01
3.442211055276381160e+00 1.201043709002006105e-01
3.567839195979898292e+00 1.247640089930721896e-01
3.693467336683415425e+00 1.295464490486716025e-01
3.819095477386934334e+00 1.344181321150046127e-01
3.944723618090451467e+00 1.393377325805656708e-01
4.070351758793968600e+00 1.442556001935586252e-01
4.195979899497485732e+00 1.491135085496237411e-01
4.321608040201002865e+00 1.538448327906053459e-01
4.447236180904521774e+00 1.583752812824384404e-01
4.572864321608038907e+00 1.626242905752583734e-01
4.698492462311556039e+00 1.665071545058403601e-01
4.824120603015074948e+00 1.699378939427915181e-01
4.949748743718592081e+00 1.728327852494165040e-01
5.075376884422109214e+00 1.751143616095951483e-01
5.201005025125626346e+00 1.767155977584396465e-01
5.326633165829143479e+00 1.775839067291051232e-01
5.452261306532662388e+00 1.776845393777489457e-01
5.577889447236179521e+00 1.770030006945522705e-01
5.703517587939696654e+00 1.755461864152216833e-01
5.829145728643215563e+00 1.733420886900790270e-01
5.954773869346732695e+00 1.704380952853120634e-01
6.080402010050249828e+00 1.668980790780064671e-01
6.206030150753768737e+00 1.627986102640203714e-01
6.331658291457284093e+00 1.582246993920216893e-01
6.457286432160803002e+00 1.532654871483263292e-01
6.582914572864318359e+00 1.480102445682263124e-01
6.708542713567837268e+00 1.425449541054096547e-01
6.834170854271356177e+00 1.369496313223802220e-01
6.959798994974871533e+00 1.312964403716014583e-01
7.085427135678390442e+00 1.256485691228548252e-01
7.211055276381909351e+00 1.200597692192049287e-01
7.336683417085424708e+00 1.145744331397682558e-01
7.462311557788943617e+00 1.092280704755821258e-01
7.587939698492462526e+00 1.040480527913210662e-01
7.713567839195977882e+00 9.905451405749356175e-02
7.839195979899496791e+00 9.426131603886450661e-02
7.964824120603012148e+00 8.967701104157564662e-02
8.090452261306531057e+00 8.530575540634348364e-02
8.216080402010049966e+00 8.114814472601442064e-02
8.341708542713565322e+00 7.720195553753593509e-02
8.467336683417084231e+00 7.346278836229035158e-02
8.592964824120599587e+00 6.992461393508218881e-02
8.718592964824118496e+00 6.658022888332991440e-02
8.844221105527637405e+00 6.342162960443362141e-02
8.969849246231152762e+00 6.044031418395117566e-02
9.095477386934671671e+00 5.762752234186484940e-02
9.221105527638190580e+00 5.497442294001237545e-02
9.346733668341705936e+00 5.247225777901014243e-02
9.472361809045224845e+00 5.011244944243632704e-02
9.597989949748743754e+00 4.788667992743755181e-02
9.723618090452259111e+00 4.578694581228916205e-02
9.849246231155778020e+00 4.380559479422595215e-02
9.974874371859293376e+00 4.193534761225072016e-02
1.010050251256281229e+01 4.016930865171314952e-02
1.022613065326633119e+01 3.850096791305374772e-02
1.035175879396984655e+01 3.692419650775913276e-02
1.047738693467336546e+01 3.543323741069819705e-02
1.060301507537688082e+01 3.402269284009835915e-02
1.072864321608039972e+01 3.268750934195269880e-02
1.085427135678391863e+01 3.142296141821679378e-02
1.097989949748743399e+01 3.022463434449163683e-02
1.110552763819095290e+01 2.908840666890248616e-02
1.123115577889447181e+01 2.801043276058854531e-02
1.135678391959798716e+01 2.698712567871067169e-02
1.148241206030150607e+01 2.601514055615093343e-02
1.160804020100502498e+01 2.509135863212568276e-02
1.173366834170854034e+01 2.421287202145907050e-02
1.185929648241205925e+01 2.337696927256303209e-02
1.198492462311557460e+01 2.258112173903581085e-02
1.211055276381909351e+01 2.182297076947834966e-02
1.223618090452261242e+01 2.110031570493654807e-02
1.236180904522612778e+01 2.041110266301171539e-02
1.248743718592964669e+01 1.975341407948973810e-02
1.261306532663316204e+01 1.912545897385736424e-02
1.273869346733668095e+01 1.852556390168291420e-02
1.286432160804019986e+01 1.795216455530102007e-02
1.298994974874371522e+01 1.740379797370596865e-02
1.311557788944723413e+01 1.687909532285366068e-02
1.324120603015075304e+01 1.637677520845786522e-02
1.336683417085426839e+01 1.589563748466819165e-02
1.349246231155778730e+01 1.543455752360080313e-02
1.361809045226130621e+01 1.499248091245341565e-02
1.374371859296482157e+01 1.456841854679404545e-02
1.386934673366834048e+01 1.416144209051102033e-02
1.399497487437185583e+01 1.377067977480431540e-02
1.412060301507537474e+01 1.339531251045264493e-02
1.424623115577889365e+01 1.303457028938726121e-02
1.437185929648240901e+01 1.268772885332319911e-02
1.449748743718592792e+01 1.235410660883395559e-02
1.462311557788944327e+01 1.203306176980048665e-02
1.474874371859296218e+01 1.172398970961574527e-02
1.487437185929648109e+01 1.142632050688470804e-02
1.500000000000000000e+01 1.113951666962451244e-02
