# Supplementary material for: Controlling light emission from semiconductor nanoplatelets using surface chemistry
Source: Nat Commun. 2024 Sep 4;15:7737. doi: 10.1038/s41467-024-51842-4 (PMC11374790; doi:10.1038/s41467-024-51842-4)
Supplement: Supplementary file 5 — Source Data [file 41467_2024_51842_MOESM5_ESM.zip › Fig_3a.txt]

# Acetate gap
6.079999999999999849e-01 2.966200000000000614e+00
9.119999999999999218e-01 2.581700000000000106e+00
1.215999999999999970e+00 2.341499999999999915e+00
1.520000000000000018e+00 2.213799999999999990e+00
1.823999999999999844e+00 2.092099999999999849e+00
2.128000000000000114e+00 2.039699999999999847e+00

# Chlorine gap
6.079999999999999849e-01 2.741099999999999870e+00
9.119999999999999218e-01 2.437700000000000422e+00
1.215999999999999970e+00 2.249999999999999556e+00
1.520000000000000018e+00 2.141600000000000392e+00
1.823999999999999844e+00 2.046700000000000408e+00
2.128000000000000114e+00 2.002799999999999692e+00

# Iodine gap
6.079999999999999849e-01 2.614300000000000068e+00
9.119999999999999218e-01 2.378099999999999881e+00
1.215999999999999970e+00 2.224499999999999922e+00
1.520000000000000018e+00 2.122900000000000009e+00
1.823999999999999844e+00 2.036099999999999799e+00
2.128000000000000114e+00 2.005999999999999783e+00

# Sulfur gap
6.079999999999999849e-01 2.437899999999999512e+00
9.119999999999999218e-01 2.265600000000000058e+00
1.215999999999999970e+00 2.104599999999999582e+00
1.520000000000000018e+00 2.000599999999999934e+00
1.823999999999999844e+00 1.932799999999999851e+00
2.128000000000000114e+00 1.895900000000000141e+00
