# Supplementary material for: Controlling light emission from semiconductor nanoplatelets using surface chemistry
Source: Nat Commun. 2024 Sep 4;15:7737. doi: 10.1038/s41467-024-51842-4 (PMC11374790; doi:10.1038/s41467-024-51842-4)
Supplement: Supplementary file 5 — Source Data [file 41467_2024_51842_MOESM5_ESM.zip › Fig_3b.txt]

# Acetate gap
5.295067264573990542e+02

# Chlorine gap
5.510400000000000773e+02

# Iodine gap
5.573567093728927375e+02

# Sulfur gap
5.891095695143970943e+02
