# Supplementary material for: Controlling light emission from semiconductor nanoplatelets using surface chemistry
Source: Nat Commun. 2024 Sep 4;15:7737. doi: 10.1038/s41467-024-51842-4 (PMC11374790; doi:10.1038/s41467-024-51842-4)
Supplement: Supplementary file 5 — Source Data [file 41467_2024_51842_MOESM5_ESM.zip › Fig_3c.txt]

# Acetate-Chlorine shift
6.079999999999999849e-01 2.251000000000007439e-01
9.119999999999999218e-01 1.439999999999996838e-01
1.215999999999999970e+00 9.150000000000035882e-02
1.520000000000000018e+00 7.219999999999959783e-02
1.823999999999999844e+00 4.539999999999944080e-02
2.128000000000000114e+00 3.690000000000015490e-02

# Acetate-Iodine shift
6.079999999999999849e-01 3.519000000000005457e-01
9.119999999999999218e-01 2.036000000000002252e-01
1.215999999999999970e+00 1.169999999999999929e-01
1.520000000000000018e+00 9.089999999999998082e-02
1.823999999999999844e+00 5.600000000000004974e-02
2.128000000000000114e+00 3.370000000000006324e-02

# Acetate-Sulfur shift
6.079999999999999849e-01 5.283000000000011021e-01
9.119999999999999218e-01 3.161000000000000476e-01
1.215999999999999970e+00 2.369000000000003325e-01
1.520000000000000018e+00 2.132000000000000561e-01
1.823999999999999844e+00 1.592999999999999972e-01
2.128000000000000114e+00 1.437999999999997058e-01
