# Supplementary material for: Controlling light emission from semiconductor nanoplatelets using surface chemistry
Source: Nat Commun. 2024 Sep 4;15:7737. doi: 10.1038/s41467-024-51842-4 (PMC11374790; doi:10.1038/s41467-024-51842-4)
Supplement: Supplementary file 5 — Source Data [file 41467_2024_51842_MOESM5_ESM.zip › Fig_4a.txt]

# Linewidth, 2 monolayers
0.000000000000000000e+00 0.000000000000000000e+00
1.010101010101010166e+00 1.467559922178665932e+00
2.020202020202020332e+00 2.905169641863889485e+00
3.030303030303030276e+00 4.312829159055671546e+00
4.040404040404040664e+00 5.690538473754011228e+00
5.050505050505051052e+00 7.038297585958908087e+00
6.060606060606060552e+00 8.356106495670363898e+00
7.070707070707071829e+00 9.643965202888377775e+00
8.080808080808081328e+00 1.090187370761294794e+01
9.090909090909091717e+00 1.212983200984407617e+01
1.010101010101010210e+01 1.332784010958176424e+01
1.111111111111111249e+01 1.449589800682600504e+01
1.212121212121212110e+01 1.563400570157680747e+01
1.313131313131313327e+01 1.674216319383416973e+01
1.414141414141414366e+01 1.782037048359809006e+01
1.515151515151515227e+01 1.886862757086856490e+01
1.616161616161616266e+01 1.988693445564559781e+01
1.717171717171717304e+01 2.087529113792918878e+01
1.818181818181818343e+01 2.183369761771933781e+01
1.919191919191919382e+01 2.276215389501604491e+01
2.020202020202020421e+01 2.366065996981931363e+01
2.121212121212121104e+01 2.452921584212912620e+01
2.222222222222222499e+01 2.536782151194551460e+01
2.323232323232323537e+01 2.617647697926845041e+01
2.424242424242424221e+01 2.695518224409794783e+01
2.525252525252525260e+01 2.770393730643399977e+01
2.626262626262626654e+01 2.842274216627661332e+01
2.727272727272727693e+01 2.911159682362578494e+01
2.828282828282828731e+01 2.977050127848151106e+01
2.929292929292929415e+01 3.039945553084379171e+01
3.030303030303030454e+01 3.099845958071263752e+01
3.131313131313131493e+01 3.156751342808803784e+01
3.232323232323232531e+01 3.210661707296999623e+01
3.333333333333333570e+01 3.261577051535851268e+01
3.434343434343434609e+01 3.309497375525359075e+01
3.535353535353535648e+01 3.354422679265522333e+01
3.636363636363636687e+01 3.396352962756341043e+01
3.737373737373737725e+01 3.435288225997816625e+01
3.838383838383838764e+01 3.471228468989946236e+01
3.939393939393939803e+01 3.504173691732732721e+01
4.040404040404040842e+01 3.534123894226175366e+01
4.141414141414141881e+01 3.561079076470273463e+01
4.242424242424242209e+01 3.585039238465026301e+01
4.343434343434343958e+01 3.606004380210436011e+01
4.444444444444444997e+01 3.623974501706501883e+01
4.545454545454546036e+01 3.638949602953222495e+01
4.646464646464647075e+01 3.650929683950599269e+01
4.747474747474748114e+01 3.659914744698632205e+01
4.848484848484848442e+01 3.665904785197320592e+01
4.949494949494949481e+01 3.668899805446664431e+01
5.050505050505050519e+01 3.668899805446664431e+01
5.151515151515152269e+01 3.665904785197320592e+01
5.252525252525253308e+01 3.659914744698632205e+01
5.353535353535353636e+01 3.650929683950599269e+01
5.454545454545455385e+01 3.638949602953222495e+01
5.555555555555555713e+01 3.623974501706501172e+01
5.656565656565657463e+01 3.606004380210436011e+01
5.757575757575757791e+01 3.585039238465026301e+01
5.858585858585858830e+01 3.561079076470273463e+01
5.959595959595959869e+01 3.534123894226175366e+01
6.060606060606060908e+01 3.504173691732732721e+01
6.161616161616162657e+01 3.471228468989946236e+01
6.262626262626262985e+01 3.435288225997815914e+01
6.363636363636364734e+01 3.396352962756341043e+01
6.464646464646465063e+01 3.354422679265521623e+01
6.565656565656566102e+01 3.309497375525359075e+01
6.666666666666667140e+01 3.261577051535851268e+01
6.767676767676768179e+01 3.210661707296999623e+01
6.868686868686869218e+01 3.156751342808803074e+01
6.969696969696970257e+01 3.099845958071263397e+01
7.070707070707071296e+01 3.039945553084378815e+01
7.171717171717172334e+01 2.977050127848150751e+01
7.272727272727273373e+01 2.911159682362577783e+01
7.373737373737374412e+01 2.842274216627660621e+01
7.474747474747475451e+01 2.770393730643399621e+01
7.575757575757576490e+01 2.695518224409794072e+01
7.676767676767677528e+01 2.617647697926844330e+01
7.777777777777778567e+01 2.536782151194550750e+01
7.878787878787879606e+01 2.452921584212912265e+01
7.979797979797980645e+01 2.366065996981930297e+01
8.080808080808081684e+01 2.276215389501603426e+01
8.181818181818182723e+01 2.183369761771933071e+01
8.282828282828283761e+01 2.087529113792917457e+01
8.383838383838384800e+01 1.988693445564558715e+01
8.484848484848484418e+01 1.886862757086855780e+01
8.585858585858586878e+01 1.782037048359807585e+01
8.686868686868687917e+01 1.674216319383416263e+01
8.787878787878788955e+01 1.563400570157679503e+01
8.888888888888889994e+01 1.449589800682599972e+01
8.989898989898991033e+01 1.332784010958174825e+01
9.090909090909092072e+01 1.212983200984406551e+01
9.191919191919191690e+01 1.090187370761294261e+01
9.292929292929294149e+01 9.643965202888363564e+00
9.393939393939393767e+01 8.356106495670356793e+00
9.494949494949496227e+01 7.038297585958892100e+00
9.595959595959597266e+01 5.690538473754001458e+00
9.696969696969696884e+01 4.312829159055667994e+00
9.797979797979799343e+01 2.905169641863876606e+00
9.898989898989898961e+01 1.467559922178659271e+00
1.000000000000000000e+02 0.000000000000000000e+00

# Linewidth, 3 monolayers
0.000000000000000000e+00 0.000000000000000000e+00
1.010101010101010166e+00 5.858416424639073528e-01
2.020202020202020332e+00 1.159727333040796005e+00
3.030303030303030276e+00 1.721657071730666511e+00
4.040404040404040664e+00 2.271630858533518094e+00
5.050505050505051052e+00 2.809648693449351420e+00
6.060606060606060552e+00 3.335710576478166267e+00
7.070707070707071829e+00 3.849816507619962636e+00
8.080808080808081328e+00 4.351966486874740525e+00
9.090909090909091717e+00 4.842160514242499048e+00
1.010101010101010210e+01 5.320398589723239979e+00
1.111111111111111249e+01 5.786680713316961544e+00
1.212121212121212110e+01 6.241006885023665518e+00
1.313131313131313327e+01 6.683377104843351013e+00
1.414141414141414366e+01 7.113791372776018029e+00
1.515151515151515227e+01 7.532249688821665679e+00
1.616161616161616266e+01 7.938752052980294849e+00
1.717171717171717304e+01 8.333298465251905540e+00
1.818181818181818343e+01 8.715888925636498641e+00
1.919191919191919382e+01 9.086523434134072374e+00
2.020202020202020421e+01 9.445201990744628517e+00
2.121212121212121104e+01 9.791924595468163517e+00
2.222222222222222499e+01 1.012669124830468448e+01
2.323232323232323537e+01 1.044950194925418430e+01
2.424242424242424221e+01 1.076035669831666475e+01
2.525252525252525260e+01 1.105925549549212761e+01
2.626262626262626654e+01 1.134619834078057288e+01
2.727272727272727693e+01 1.162118523418199878e+01
2.828282828282828731e+01 1.188421617569640532e+01
2.929292929292929415e+01 1.213529116532379248e+01
3.030303030303030454e+01 1.237441020306416384e+01
3.131313131313131493e+01 1.260157328891751582e+01
3.232323232323232531e+01 1.281678042288384844e+01
3.333333333333333570e+01 1.302003160496316525e+01
3.434343434343434609e+01 1.321132683515546091e+01
3.535353535353535648e+01 1.339066611346073721e+01
3.636363636363636687e+01 1.355804943987899769e+01
3.737373737373737725e+01 1.371347681441023880e+01
3.838383838383838764e+01 1.385694823705446055e+01
3.939393939393939803e+01 1.398846370781166293e+01
4.040404040404040842e+01 1.410802322668184949e+01
4.141414141414141881e+01 1.421562679366501669e+01
4.242424242424242209e+01 1.431127440876116275e+01
4.343434343434343958e+01 1.439496607197029299e+01
4.444444444444444997e+01 1.446670178329240741e+01
4.545454545454546036e+01 1.452648154272749714e+01
4.646464646464647075e+01 1.457430535027556928e+01
4.747474747474748114e+01 1.461017320593662738e+01
4.848484848484848442e+01 1.463408510971066256e+01
4.949494949494949481e+01 1.464604106159768016e+01
5.050505050505050519e+01 1.464604106159768193e+01
5.151515151515152269e+01 1.463408510971066256e+01
5.252525252525253308e+01 1.461017320593662738e+01
5.353535353535353636e+01 1.457430535027557106e+01
5.454545454545455385e+01 1.452648154272749714e+01
5.555555555555555713e+01 1.446670178329240386e+01
5.656565656565657463e+01 1.439496607197029299e+01
5.757575757575757791e+01 1.431127440876116275e+01
5.858585858585858830e+01 1.421562679366501669e+01
5.959595959595959869e+01 1.410802322668184949e+01
6.060606060606060908e+01 1.398846370781166293e+01
6.161616161616162657e+01 1.385694823705445877e+01
6.262626262626262985e+01 1.371347681441023703e+01
6.363636363636364734e+01 1.355804943987899591e+01
6.464646464646465063e+01 1.339066611346073543e+01
6.565656565656566102e+01 1.321132683515545914e+01
6.666666666666667140e+01 1.302003160496316347e+01
6.767676767676768179e+01 1.281678042288384844e+01
6.868686868686869218e+01 1.260157328891751227e+01
6.969696969696970257e+01 1.237441020306416384e+01
7.070707070707071296e+01 1.213529116532379071e+01
7.171717171717172334e+01 1.188421617569640354e+01
7.272727272727273373e+01 1.162118523418199523e+01
7.373737373737374412e+01 1.134619834078056932e+01
7.474747474747475451e+01 1.105925549549212583e+01
7.575757575757576490e+01 1.076035669831666119e+01
7.676767676767677528e+01 1.044950194925418074e+01
7.777777777777778567e+01 1.012669124830468270e+01
7.878787878787879606e+01 9.791924595468161741e+00
7.979797979797980645e+01 9.445201990744626741e+00
8.080808080808081684e+01 9.086523434134068822e+00
8.181818181818182723e+01 8.715888925636496865e+00
8.282828282828283761e+01 8.333298465251901987e+00
8.383838383838384800e+01 7.938752052980292184e+00
8.484848484848484418e+01 7.532249688821663902e+00
8.585858585858586878e+01 7.113791372776013588e+00
8.686868686868687917e+01 6.683377104843348349e+00
8.787878787878788955e+01 6.241006885023660189e+00
8.888888888888889994e+01 5.786680713316958879e+00
8.989898989898991033e+01 5.320398589723233762e+00
9.090909090909092072e+01 4.842160514242494607e+00
9.191919191919191690e+01 4.351966486874737861e+00
9.292929292929294149e+01 3.849816507619956862e+00
9.393939393939393767e+01 3.335710576478163158e+00
9.494949494949496227e+01 2.809648693449344758e+00
9.595959595959597266e+01 2.271630858533514097e+00
9.696969696969696884e+01 1.721657071730664734e+00
9.797979797979799343e+01 1.159727333040790676e+00
9.898989898989898961e+01 5.858416424639046882e-01
1.000000000000000000e+02 0.000000000000000000e+00

# Linewidth, 4 monolayers
0.000000000000000000e+00 0.000000000000000000e+00
1.010101010101010166e+00 3.435052790201307271e-01
2.020202020202020332e+00 6.800002462235240630e-01
3.030303030303030276e+00 1.009484901610180119e+00
4.040404040404040664e+00 1.331959245180099005e+00
5.050505050505051052e+00 1.647423276933280167e+00
6.060606060606060552e+00 1.955876996869724049e+00
7.070707070707071829e+00 2.257320404989430873e+00
8.080808080808081328e+00 2.551753501292400195e+00
9.090909090909091717e+00 2.839176285778631570e+00
1.010101010101010210e+01 3.119588758448126331e+00
1.111111111111111249e+01 3.392990919300882702e+00
1.212121212121212110e+01 3.659382768336902902e+00
1.313131313131313327e+01 3.918764305556185601e+00
1.414141414141414366e+01 4.171135530958730797e+00
1.515151515151515227e+01 4.416496444544538491e+00
1.616161616161616266e+01 4.654847046313608239e+00
1.717171717171717304e+01 4.886187336265941816e+00
1.818181818181818343e+01 5.110517314401536559e+00
1.919191919191919382e+01 5.327836980720396021e+00
2.020202020202020421e+01 5.538146335222516647e+00
2.121212121212121104e+01 5.741445377907898440e+00
2.222222222222222499e+01 5.937734108776545838e+00
2.323232323232323537e+01 6.127012527828454402e+00
2.424242424242424221e+01 6.309280635063625908e+00
2.525252525252525260e+01 6.484538430482059468e+00
2.626262626262626654e+01 6.652785914083756857e+00
2.727272727272727693e+01 6.814023085868717189e+00
2.828282828282828731e+01 6.968249945836937798e+00
2.929292929292929415e+01 7.115466493988421348e+00
3.030303030303030454e+01 7.255672730323169617e+00
3.131313131313131493e+01 7.388868654841179939e+00
3.232323232323232531e+01 7.515054267542451427e+00
3.333333333333333570e+01 7.634229568426987633e+00
3.434343434343434609e+01 7.746394557494785893e+00
3.535353535353535648e+01 7.851549234745845318e+00
3.636363636363636687e+01 7.949693600180168573e+00
3.737373737373737725e+01 8.040827653797755659e+00
3.838383838383838764e+01 8.124951395598602133e+00
3.939393939393939803e+01 8.202064825582713326e+00
4.040404040404040842e+01 8.272167943750087460e+00
4.141414141414141881e+01 8.335260750100724536e+00
4.242424242424242209e+01 8.391343244634621001e+00
4.343434343434343958e+01 8.440415427351783961e+00
4.444444444444444997e+01 8.482477298252209863e+00
4.545454545454546036e+01 8.517528857335895154e+00
4.646464646464647075e+01 8.545570104602843386e+00
4.747474747474748114e+01 8.566601040053056337e+00
4.848484848484848442e+01 8.580621663686530454e+00
4.949494949494949481e+01 8.587631975503267512e+00
5.050505050505050519e+01 8.587631975503267512e+00
5.151515151515152269e+01 8.580621663686530454e+00
5.252525252525253308e+01 8.566601040053056337e+00
5.353535353535353636e+01 8.545570104602843386e+00
5.454545454545455385e+01 8.517528857335895154e+00
5.555555555555555713e+01 8.482477298252208087e+00
5.656565656565657463e+01 8.440415427351783961e+00
5.757575757575757791e+01 8.391343244634621001e+00
5.858585858585858830e+01 8.335260750100722760e+00
5.959595959595959869e+01 8.272167943750087460e+00
6.060606060606060908e+01 8.202064825582713326e+00
6.161616161616162657e+01 8.124951395598602133e+00
6.262626262626262985e+01 8.040827653797753882e+00
6.363636363636364734e+01 7.949693600180167685e+00
6.464646464646465063e+01 7.851549234745844430e+00
6.565656565656566102e+01 7.746394557494785005e+00
6.666666666666667140e+01 7.634229568426986745e+00
6.767676767676768179e+01 7.515054267542451427e+00
6.868686868686869218e+01 7.388868654841178163e+00
6.969696969696970257e+01 7.255672730323168729e+00
7.070707070707071296e+01 7.115466493988420460e+00
7.171717171717172334e+01 6.968249945836936909e+00
7.272727272727273373e+01 6.814023085868714524e+00
7.373737373737374412e+01 6.652785914083755081e+00
7.474747474747475451e+01 6.484538430482058580e+00
7.575757575757576490e+01 6.309280635063624132e+00
7.676767676767677528e+01 6.127012527828452626e+00
7.777777777777778567e+01 5.937734108776544950e+00
7.878787878787879606e+01 5.741445377907897551e+00
7.979797979797980645e+01 5.538146335222514871e+00
8.080808080808081684e+01 5.327836980720392468e+00
8.181818181818182723e+01 5.110517314401535671e+00
8.282828282828283761e+01 4.886187336265938264e+00
8.383838383838384800e+01 4.654847046313606462e+00
8.484848484848484418e+01 4.416496444544537603e+00
8.585858585858586878e+01 4.171135530958728133e+00
8.686868686868687917e+01 3.918764305556184269e+00
8.787878787878788955e+01 3.659382768336899794e+00
8.888888888888889994e+01 3.392990919300881369e+00
8.989898989898991033e+01 3.119588758448122778e+00
9.090909090909092072e+01 2.839176285778629349e+00
9.191919191919191690e+01 2.551753501292398862e+00
9.292929292929294149e+01 2.257320404989427320e+00
9.393939393939393767e+01 1.955876996869722495e+00
9.494949494949496227e+01 1.647423276933276393e+00
9.595959595959597266e+01 1.331959245180096563e+00
9.696969696969696884e+01 1.009484901610179231e+00
9.797979797979799343e+01 6.800002462235209544e-01
9.898989898989898961e+01 3.435052790201291728e-01
1.000000000000000000e+02 0.000000000000000000e+00

# Linewidth, 5 monolayers
0.000000000000000000e+00 0.000000000000000000e+00
1.010101010101010166e+00 2.821237701269166953e-01
2.020202020202020332e+00 5.584899122920595760e-01
3.030303030303030276e+00 8.290984264954286420e-01
4.040404040404040664e+00 1.093949312737023893e+00
5.050505050505051052e+00 1.353042571016845219e+00
6.060606060606060552e+00 1.606378201334893063e+00
7.070707070707071829e+00 1.853956203691166982e+00
8.080808080808081328e+00 2.095776578085667197e+00
9.090909090909091717e+00 2.331839324518393042e+00
1.010101010101010210e+01 2.562144442989345627e+00
1.111111111111111249e+01 2.786691933498523621e+00
1.212121212121212110e+01 3.005481796045928355e+00
1.313131313131313327e+01 3.218514030631559830e+00
1.414141414141414366e+01 3.425788637255417157e+00
1.515151515151515227e+01 3.627305615917500337e+00
1.616161616161616266e+01 3.823064966617809812e+00
1.717171717171717304e+01 4.013066689356345584e+00
1.818181818181818343e+01 4.197310784133107653e+00
1.919191919191919382e+01 4.375797250948095574e+00
2.020202020202020421e+01 4.548526089801310235e+00
2.121212121212121104e+01 4.715497300692749860e+00
2.222222222222222499e+01 4.876710883622417114e+00
2.323232323232323537e+01 5.032166838590310221e+00
2.424242424242424221e+01 5.181865165596429179e+00
2.525252525252525260e+01 5.325805864640773990e+00
2.626262626262626654e+01 5.463988935723345541e+00
2.727272727272727693e+01 5.596414378844143833e+00
2.828282828282828731e+01 5.723082194003167089e+00
2.929292929292929415e+01 5.843992381200416197e+00
3.030303030303030454e+01 5.959144940435892934e+00
3.131313131313131493e+01 6.068539871709595523e+00
3.232323232323232531e+01 6.172177175021523965e+00
3.333333333333333570e+01 6.270056850371679147e+00
3.434343434343434609e+01 6.362178897760060181e+00
3.535353535353535648e+01 6.448543317186667068e+00
3.636363636363636687e+01 6.529150108651499806e+00
3.737373737373737725e+01 6.603999272154560174e+00
3.838383838383838764e+01 6.673090807695845506e+00
3.939393939393939803e+01 6.736424715275356689e+00
4.040404040404040842e+01 6.794000994893095502e+00
4.141414141414141881e+01 6.845819646549060167e+00
4.242424242424242209e+01 6.891880670243249796e+00
4.343434343434343958e+01 6.932184065975666165e+00
4.444444444444444997e+01 6.966729833746311051e+00
4.545454545454546036e+01 6.995517973555179125e+00
4.646464646464647075e+01 7.018548485402273052e+00
4.747474747474748114e+01 7.035821369287595495e+00
4.848484848484848442e+01 7.047336625211142902e+00
4.949494949494949481e+01 7.053094253172915273e+00
5.050505050505050519e+01 7.053094253172916162e+00
5.151515151515152269e+01 7.047336625211142902e+00
5.252525252525253308e+01 7.035821369287595495e+00
5.353535353535353636e+01 7.018548485402273940e+00
5.454545454545455385e+01 6.995517973555179125e+00
5.555555555555555713e+01 6.966729833746309275e+00
5.656565656565657463e+01 6.932184065975666165e+00
5.757575757575757791e+01 6.891880670243249796e+00
5.858585858585858830e+01 6.845819646549060167e+00
5.959595959595959869e+01 6.794000994893095502e+00
6.060606060606060908e+01 6.736424715275356689e+00
6.161616161616162657e+01 6.673090807695844617e+00
6.262626262626262985e+01 6.603999272154559286e+00
6.363636363636364734e+01 6.529150108651499806e+00
6.464646464646465063e+01 6.448543317186666179e+00
6.565656565656566102e+01 6.362178897760059293e+00
6.666666666666667140e+01 6.270056850371678259e+00
6.767676767676768179e+01 6.172177175021523965e+00
6.868686868686869218e+01 6.068539871709593747e+00
6.969696969696970257e+01 5.959144940435892046e+00
7.070707070707071296e+01 5.843992381200415309e+00
7.171717171717172334e+01 5.723082194003166201e+00
7.272727272727273373e+01 5.596414378844142057e+00
7.373737373737374412e+01 5.463988935723344653e+00
7.474747474747475451e+01 5.325805864640773102e+00
7.575757575757576490e+01 5.181865165596427403e+00
7.676767676767677528e+01 5.032166838590308444e+00
7.777777777777778567e+01 4.876710883622416226e+00
7.878787878787879606e+01 4.715497300692748972e+00
7.979797979797980645e+01 4.548526089801308459e+00
8.080808080808081684e+01 4.375797250948093797e+00
8.181818181818182723e+01 4.197310784133106765e+00
8.282828282828283761e+01 4.013066689356342920e+00
8.383838383838384800e+01 3.823064966617808480e+00
8.484848484848484418e+01 3.627305615917499448e+00
8.585858585858586878e+01 3.425788637255414937e+00
8.686868686868687917e+01 3.218514030631558498e+00
8.787878787878788955e+01 3.005481796045926135e+00
8.888888888888889994e+01 2.786691933498522289e+00
8.989898989898991033e+01 2.562144442989342519e+00
9.090909090909092072e+01 2.331839324518390821e+00
9.191919191919191690e+01 2.095776578085665864e+00
9.292929292929294149e+01 1.853956203691164095e+00
9.393939393939393767e+01 1.606378201334891509e+00
9.494949494949496227e+01 1.353042571016842111e+00
9.595959595959597266e+01 1.093949312737021895e+00
9.696969696969696884e+01 8.290984264954278649e-01
9.797979797979799343e+01 5.584899122920570225e-01
9.898989898989898961e+01 2.821237701269154186e-01
1.000000000000000000e+02 0.000000000000000000e+00

# Linewidth, 6 monolayers
0.000000000000000000e+00 0.000000000000000000e+00
1.010101010101010166e+00 1.660222318322751855e-01
2.020202020202020332e+00 3.286562548516467896e-01
3.030303030303030276e+00 4.879020690581148401e-01
4.040404040404040664e+00 6.437596744516793645e-01
5.050505050505051052e+00 7.962290710323401965e-01
6.060606060606060552e+00 9.453102588000974471e-01
7.070707070707071829e+00 1.091003237754951227e+00
8.080808080808081328e+00 1.233308007896901426e+00
9.090909090909091717e+00 1.372224569225947821e+00
1.010101010101010210e+01 1.507752921742091079e+00
1.111111111111111249e+01 1.639893065445330089e+00
1.212121212121212110e+01 1.768645000335666184e+00
1.313131313131313327e+01 1.894008726413098698e+00
1.414141414141414366e+01 2.015984243677627408e+00
1.515151515151515227e+01 2.134571552129252314e+00
1.616161616161616266e+01 2.249770651767974083e+00
1.717171717171717304e+01 2.361581542593791827e+00
1.818181818181818343e+01 2.470004224606706433e+00
1.919191919191919382e+01 2.575038697806717458e+00
2.020202020202020421e+01 2.676684962193824902e+00
2.121212121212121104e+01 2.774943017768027875e+00
2.222222222222222499e+01 2.869812864529328156e+00
2.323232323232323537e+01 2.961294502477724855e+00
2.424242424242424221e+01 3.049387931613217528e+00
2.525252525252525260e+01 3.134093151935807064e+00
2.626262626262626654e+01 3.215410163445493019e+00
2.727272727272727693e+01 3.293338966142275392e+00
2.828282828282828731e+01 3.367879560026153740e+00
2.929292929292929415e+01 3.439031945097128506e+00
3.030303030303030454e+01 3.506796121355200135e+00
3.131313131313131493e+01 3.571172088800368183e+00
3.232323232323232531e+01 3.632159847432632205e+00
3.333333333333333570e+01 3.689759397251993533e+00
3.434343434343434609e+01 3.743970738258450837e+00
3.535353535353535648e+01 3.794793870452004114e+00
3.636363636363636687e+01 3.842228793832654254e+00
3.737373737373737725e+01 3.886275508400400813e+00
3.838383838383838764e+01 3.926934014155243347e+00
3.939393939393939803e+01 3.964204311097182298e+00
4.040404040404040842e+01 3.998086399226218557e+00
4.141414141414141881e+01 4.028580278542351678e+00
4.242424242424242209e+01 4.055685949045579441e+00
4.343434343434343958e+01 4.079403410735904068e+00
4.444444444444444997e+01 4.099732663613326444e+00
4.545454545454546036e+01 4.116673707677843908e+00
4.646464646464647075e+01 4.130226542929457345e+00
4.747474747474748114e+01 4.140391169368168534e+00
4.848484848484848442e+01 4.147167586993975696e+00
4.949494949494949481e+01 4.150555795806878834e+00
5.050505050505050519e+01 4.150555795806878834e+00
5.151515151515152269e+01 4.147167586993975696e+00
5.252525252525253308e+01 4.140391169368168534e+00
5.353535353535353636e+01 4.130226542929458233e+00
5.454545454545455385e+01 4.116673707677843908e+00
5.555555555555555713e+01 4.099732663613325556e+00
5.656565656565657463e+01 4.079403410735904068e+00
5.757575757575757791e+01 4.055685949045579441e+00
5.858585858585858830e+01 4.028580278542350790e+00
5.959595959595959869e+01 3.998086399226218557e+00
6.060606060606060908e+01 3.964204311097182298e+00
6.161616161616162657e+01 3.926934014155242902e+00
6.262626262626262985e+01 3.886275508400400369e+00
6.363636363636364734e+01 3.842228793832653810e+00
6.464646464646465063e+01 3.794793870452003670e+00
6.565656565656566102e+01 3.743970738258450393e+00
6.666666666666667140e+01 3.689759397251993089e+00
6.767676767676768179e+01 3.632159847432632205e+00
6.868686868686869218e+01 3.571172088800367295e+00
6.969696969696970257e+01 3.506796121355199691e+00
7.070707070707071296e+01 3.439031945097128062e+00
7.171717171717172334e+01 3.367879560026153296e+00
7.272727272727273373e+01 3.293338966142274504e+00
7.373737373737374412e+01 3.215410163445492131e+00
7.474747474747475451e+01 3.134093151935806620e+00
7.575757575757576490e+01 3.049387931613216640e+00
7.676767676767677528e+01 2.961294502477723967e+00
7.777777777777778567e+01 2.869812864529327712e+00
7.878787878787879606e+01 2.774943017768026987e+00
7.979797979797980645e+01 2.676684962193824013e+00
8.080808080808081684e+01 2.575038697806716126e+00
8.181818181818182723e+01 2.470004224606705545e+00
8.282828282828283761e+01 2.361581542593790495e+00
8.383838383838384800e+01 2.249770651767973195e+00
8.484848484848484418e+01 2.134571552129251870e+00
8.585858585858586878e+01 2.015984243677626075e+00
8.686868686868687917e+01 1.894008726413097810e+00
8.787878787878788955e+01 1.768645000335664630e+00
8.888888888888889994e+01 1.639893065445329423e+00
8.989898989898991033e+01 1.507752921742089303e+00
9.090909090909092072e+01 1.372224569225946711e+00
9.191919191919191690e+01 1.233308007896900760e+00
9.292929292929294149e+01 1.091003237754949673e+00
9.393939393939393767e+01 9.453102588000966700e-01
9.494949494949496227e+01 7.962290710323383092e-01
9.595959595959597266e+01 6.437596744516781433e-01
9.696969696969696884e+01 4.879020690581143960e-01
9.797979797979799343e+01 3.286562548516452908e-01
9.898989898989898961e+01 1.660222318322744361e-01
1.000000000000000000e+02 0.000000000000000000e+00

# Linewidth, 7 monolayers
0.000000000000000000e+00 0.000000000000000000e+00
1.010101010101010166e+00 1.391608011893457342e-01
2.020202020202020332e+00 2.754815860278884698e-01
3.030303030303030276e+00 4.089623545156282902e-01
4.040404040404040664e+00 5.396031066525651676e-01
5.050505050505051052e+00 6.674038424386989909e-01
6.060606060606060552e+00 7.923645618740298158e-01
7.070707070707071829e+00 9.144852649585577531e-01
8.080808080808081328e+00 1.033765951692282803e+00
9.090909090909091717e+00 1.150206622075204521e+00
1.010101010101010210e+01 1.263807276107323574e+00
1.111111111111111249e+01 1.374567913788639295e+00
1.212121212121212110e+01 1.482488535119152351e+00
1.313131313131313327e+01 1.587569140098862741e+00
1.414141414141414366e+01 1.689809728727769800e+00
1.515151515151515227e+01 1.789210301005873749e+00
1.616161616161616266e+01 1.885770856933175033e+00
1.717171717171717304e+01 1.979491396509673207e+00
1.818181818181818343e+01 2.070371919735368049e+00
1.919191919191919382e+01 2.158412426610260670e+00
2.020202020202020421e+01 2.243612917134349960e+00
2.121212121212121104e+01 2.325973391307635474e+00
2.222222222222222499e+01 2.405493849130119433e+00
2.323232323232323537e+01 2.482174290601799616e+00
2.424242424242424221e+01 2.556014715722676911e+00
2.525252525252525260e+01 2.627015124492751319e+00
2.626262626262626654e+01 2.695175516912022839e+00
2.727272727272727693e+01 2.760495892980491472e+00
2.828282828282828731e+01 2.822976252698156330e+00
2.929292929292929415e+01 2.882616596065018744e+00
3.030303030303030454e+01 2.939416923081078270e+00
3.131313131313131493e+01 2.993377233746334909e+00
3.232323232323232531e+01 3.044497528060788216e+00
3.333333333333333570e+01 3.092777806024439080e+00
3.434343434343434609e+01 3.138218067637286612e+00
3.535353535353535648e+01 3.180818312899331257e+00
3.636363636363636687e+01 3.220578541810572570e+00
3.737373737373737725e+01 3.257498754371011884e+00
3.838383838383838764e+01 3.291578950580646978e+00
3.939393939393939803e+01 3.322819130439479629e+00
4.040404040404040842e+01 3.351219293947509392e+00
4.141414141414141881e+01 3.376779441104736712e+00
4.242424242424242209e+01 3.399499571911159812e+00
4.343434343434343958e+01 3.419379686366780469e+00
4.444444444444444997e+01 3.436419784471599126e+00
4.545454545454546036e+01 3.450619866225613563e+00
4.646464646464647075e+01 3.461979931628825113e+00
4.747474747474748114e+01 3.470499980681234664e+00
4.848484848484848442e+01 3.476180013382839995e+00
4.949494949494949481e+01 3.479020029733642883e+00
5.050505050505050519e+01 3.479020029733643327e+00
5.151515151515152269e+01 3.476180013382839995e+00
5.252525252525253308e+01 3.470499980681234664e+00
5.353535353535353636e+01 3.461979931628825558e+00
5.454545454545455385e+01 3.450619866225613563e+00
5.555555555555555713e+01 3.436419784471598238e+00
5.656565656565657463e+01 3.419379686366780469e+00
5.757575757575757791e+01 3.399499571911159812e+00
5.858585858585858830e+01 3.376779441104736268e+00
5.959595959595959869e+01 3.351219293947509392e+00
6.060606060606060908e+01 3.322819130439479629e+00
6.161616161616162657e+01 3.291578950580646534e+00
6.262626262626262985e+01 3.257498754371011440e+00
6.363636363636364734e+01 3.220578541810572126e+00
6.464646464646465063e+01 3.180818312899330813e+00
6.565656565656566102e+01 3.138218067637286168e+00
6.666666666666667140e+01 3.092777806024438636e+00
6.767676767676768179e+01 3.044497528060788216e+00
6.868686868686869218e+01 2.993377233746334021e+00
6.969696969696970257e+01 2.939416923081077826e+00
7.070707070707071296e+01 2.882616596065018300e+00
7.171717171717172334e+01 2.822976252698155886e+00
7.272727272727273373e+01 2.760495892980490584e+00
7.373737373737374412e+01 2.695175516912021951e+00
7.474747474747475451e+01 2.627015124492750875e+00
7.575757575757576490e+01 2.556014715722676023e+00
7.676767676767677528e+01 2.482174290601798727e+00
7.777777777777778567e+01 2.405493849130118988e+00
7.878787878787879606e+01 2.325973391307635030e+00
7.979797979797980645e+01 2.243612917134349072e+00
8.080808080808081684e+01 2.158412426610259338e+00
8.181818181818182723e+01 2.070371919735367605e+00
8.282828282828283761e+01 1.979491396509671874e+00
8.383838383838384800e+01 1.885770856933174144e+00
8.484848484848484418e+01 1.789210301005873527e+00
8.585858585858586878e+01 1.689809728727768690e+00
8.686868686868687917e+01 1.587569140098862075e+00
8.787878787878788955e+01 1.482488535119151241e+00
8.888888888888889994e+01 1.374567913788638851e+00
8.989898989898991033e+01 1.263807276107322020e+00
9.090909090909092072e+01 1.150206622075203633e+00
9.191919191919191690e+01 1.033765951692282137e+00
9.292929292929294149e+01 9.144852649585564208e-01
9.393939393939393767e+01 7.923645618740291496e-01
9.494949494949496227e+01 6.674038424386974366e-01
9.595959595959597266e+01 5.396031066525641684e-01
9.696969696969696884e+01 4.089623545156279016e-01
9.797979797979799343e+01 2.754815860278872486e-01
9.898989898989898961e+01 1.391608011893451236e-01
1.000000000000000000e+02 0.000000000000000000e+00
