# Supplementary material for: Controlling light emission from semiconductor nanoplatelets using surface chemistry
Source: Nat Commun. 2024 Sep 4;15:7737. doi: 10.1038/s41467-024-51842-4 (PMC11374790; doi:10.1038/s41467-024-51842-4)
Supplement: Supplementary file 5 — Source Data [file 41467_2024_51842_MOESM5_ESM.zip › Fig_4b.txt]

# Theory
6.079999999999999849e-01 3.669274182977832766e+01
9.119999999999999218e-01 1.464753555558355913e+01
1.215999999999999970e+00 8.588508264480360310e+00
1.520000000000000018e+00 7.053813956668138374e+00
1.823999999999999844e+00 4.150979321908492281e+00
2.128000000000000114e+00 3.479375031777493632e+00

# Expt, 4K
9.119999999999999218e-01 2.034479999999999933e+01
1.215999999999999970e+00 1.734479999999999933e+01
1.520000000000000018e+00 1.534479999999999933e+01

# Expt, 300K - 26 meV
6.079999999999999849e-01 3.714800999999999931e+01
9.119999999999999218e-01 2.014801000000000286e+01
1.215999999999999970e+00 1.814801000000000286e+01
1.520000000000000018e+00 1.014801000000000286e+01
1.823999999999999844e+00 9.148010000000002861e+00
2.128000000000000114e+00 1.214801000000000286e+01
