# Supplementary material for: Controlling light emission from semiconductor nanoplatelets using surface chemistry
Source: Nat Commun. 2024 Sep 4;15:7737. doi: 10.1038/s41467-024-51842-4 (PMC11374790; doi:10.1038/s41467-024-51842-4)
Supplement: Supplementary file 5 — Source Data [file 41467_2024_51842_MOESM5_ESM.zip › Fig_4c.txt]

# Total
6.079999999999999849e-01 3.481401074996145439e+01
9.119999999999999218e-01 1.774533579163542996e+01
1.215999999999999970e+00 1.113280676311775785e+01
1.520000000000000018e+00 7.942592503296451945e+00
1.823999999999999844e+00 5.977044161339030381e+00
2.128000000000000114e+00 4.782415706140879408e+00

# SR
6.079999999999999849e-01 2.997434504050144355e+01
9.119999999999999218e-01 1.427512632502084600e+01
1.215999999999999970e+00 8.259622897873883929e+00
1.520000000000000018e+00 5.373474098455490733e+00
1.823999999999999844e+00 3.751736343647258387e+00
2.128000000000000114e+00 2.766655980173465590e+00

# LR
6.079999999999999849e-01 4.839665709460014398e+00
9.119999999999999218e-01 3.470209466614583516e+00
1.215999999999999970e+00 2.873183865243873925e+00
1.520000000000000018e+00 2.569118404840961212e+00
1.823999999999999844e+00 2.225307817691771994e+00
2.128000000000000114e+00 2.015759725967414262e+00
